# Supplementary material for: TB-DROP: deep learning-based drug resistance prediction of Mycobacterium tuberculosis utilizing whole genome mutations
Source: BMC Genomics. 2024 Feb 12;25:167. doi: 10.1186/s12864-024-10066-y (PMC10860279; doi:10.1186/s12864-024-10066-y)
Supplement: Supplementary file 3 — Additional file 3: Supplementary Table 1. SRA accession numbers. [file 12864_2024_10066_MOESM3_ESM.xlsx]

## Sheet: Additional file 3
Supplementary Table 1.SRA accession numbers
Run	Assay.Type	BioProject	BioSample	Bytes	LibraryLayout	LibrarySelection	LibrarySource	Organism	Platform	ReleaseDate	ISONIAZID	RIFAMPICIN	ETHAMBUTOL	PYRAZINAMIDE
ERR108420	WGS	PRJEB2138	SAMEA1403929	247414173	PAIRED	RANDOM	GENOMIC	Mycobacterium tuberculosis	ILLUMINA	2012-04-27T00:00:00Z	R	R	R	S
ERR108421	WGS	PRJEB2138	SAMEA1403938	287223809	PAIRED	RANDOM	GENOMIC	Mycobacterium tuberculosis	ILLUMINA	2012-04-27T00:00:00Z	R	R	R	R
ERR108422	WGS	PRJEB2138	SAMEA1403982	307108267	PAIRED	RANDOM	GENOMIC	Mycobacterium tuberculosis	ILLUMINA	2012-04-27T00:00:00Z	R	R	S	R
ERR108423	WGS	PRJEB2138	SAMEA1403998	287216084	PAIRED	RANDOM	GENOMIC	Mycobacterium tuberculosis	ILLUMINA	2012-04-27T00:00:00Z	R	S	S	R
ERR108425	WGS	PRJEB2138	SAMEA1403980	283307454	PAIRED	RANDOM	GENOMIC	Mycobacterium tuberculosis	ILLUMINA	2012-04-27T00:00:00Z	R	R	S	S
ERR108426	WGS	PRJEB2138	SAMEA1403973	281824760	PAIRED	RANDOM	GENOMIC	Mycobacterium tuberculosis	ILLUMINA	2012-04-27T00:00:00Z	R	R	R	S
ERR108427	WGS	PRJEB2138	SAMEA1403888	306517470	PAIRED	RANDOM	GENOMIC	Mycobacterium tuberculosis	ILLUMINA	2012-04-27T00:00:00Z	S	S	S	S
ERR108428	WGS	PRJEB2138	SAMEA1403880	294580212	PAIRED	RANDOM	GENOMIC	Mycobacterium tuberculosis	ILLUMINA	2012-04-27T00:00:00Z	R	R	R	S
ERR108429	WGS	PRJEB2138	SAMEA1403858	295791186	PAIRED	RANDOM	GENOMIC	Mycobacterium tuberculosis	ILLUMINA	2012-04-27T00:00:00Z	R	S	S	S
ERR108432	WGS	PRJEB2138	SAMEA1403702	221651926	PAIRED	RANDOM	GENOMIC	Mycobacterium tuberculosis	ILLUMINA	2012-04-27T00:00:00Z	S	S	S	S
ERR108433	WGS	PRJEB2138	SAMEA1403696	255681496	PAIRED	RANDOM	GENOMIC	Mycobacterium tuberculosis	ILLUMINA	2012-04-27T00:00:00Z	S	S	S	S
ERR108434	WGS	PRJEB2138	SAMEA1403780	247647360	PAIRED	RANDOM	GENOMIC	Mycobacterium tuberculosis	ILLUMINA	2012-04-27T00:00:00Z	S	S	S	S
ERR108435	WGS	PRJEB2138	SAMEA1403769	253215030	PAIRED	RANDOM	GENOMIC	Mycobacterium tuberculosis	ILLUMINA	2012-04-27T00:00:00Z	R	R	S	R
ERR108436	WGS	PRJEB2138	SAMEA1403790	253457414	PAIRED	RANDOM	GENOMIC	Mycobacterium tuberculosis	ILLUMINA	2012-04-27T00:00:00Z	R	R	R	S
ERR108437	WGS	PRJEB2138	SAMEA1403795	241125660	PAIRED	RANDOM	GENOMIC	Mycobacterium tuberculosis	ILLUMINA	2012-04-27T00:00:00Z	S	S	S	S
ERR108439	WGS	PRJEB2138	SAMEA1403754	204645603	PAIRED	RANDOM	GENOMIC	Mycobacterium tuberculosis	ILLUMINA	2012-04-27T00:00:00Z	R	R	R	S
ERR108440	WGS	PRJEB2138	SAMEA1403637	219936514	PAIRED	RANDOM	GENOMIC	Mycobacterium tuberculosis	ILLUMINA	2012-04-27T00:00:00Z	S	S	S	S
ERR108441	WGS	PRJEB2138	SAMEA1403996	260178739	PAIRED	RANDOM	GENOMIC	Mycobacterium tuberculosis	ILLUMINA	2012-04-27T00:00:00Z	S	S	S	S
ERR108442	WGS	PRJEB2138	SAMEA1403991	266192733	PAIRED	RANDOM	GENOMIC	Mycobacterium tuberculosis	ILLUMINA	2012-04-27T00:00:00Z	S	S	S	S
ERR108443	WGS	PRJEB2138	SAMEA1403986	267564078	PAIRED	RANDOM	GENOMIC	Mycobacterium tuberculosis	ILLUMINA	2012-04-27T00:00:00Z	R	R	R	R
ERR108444	WGS	PRJEB2138	SAMEA1403977	295988467	PAIRED	RANDOM	GENOMIC	Mycobacterium tuberculosis	ILLUMINA	2012-04-27T00:00:00Z	S	S	S	S
ERR108445	WGS	PRJEB2138	SAMEA1403966	290591272	PAIRED	RANDOM	GENOMIC	Mycobacterium tuberculosis	ILLUMINA	2012-04-27T00:00:00Z	S	S	S	R
ERR108446	WGS	PRJEB2138	SAMEA1403955	285237134	PAIRED	RANDOM	GENOMIC	Mycobacterium tuberculosis	ILLUMINA	2012-04-27T00:00:00Z	S	S	S	S
ERR108447	WGS	PRJEB2138	SAMEA1403950	267439024	PAIRED	RANDOM	GENOMIC	Mycobacterium tuberculosis	ILLUMINA	2012-04-27T00:00:00Z	R	S	S	S
ERR108448	WGS	PRJEB2138	SAMEA1403948	294421181	PAIRED	RANDOM	GENOMIC	Mycobacterium tuberculosis	ILLUMINA	2012-04-27T00:00:00Z	S	S	S	S
ERR108449	WGS	PRJEB2138	SAMEA1403940	328383934	PAIRED	RANDOM	GENOMIC	Mycobacterium tuberculosis	ILLUMINA	2012-04-27T00:00:00Z	S	R	R	N/A
ERR108450	WGS	PRJEB2138	SAMEA1403919	333114001	PAIRED	RANDOM	GENOMIC	Mycobacterium tuberculosis	ILLUMINA	2012-04-27T00:00:00Z	R	R	R	R
ERR108451	WGS	PRJEB2138	SAMEA1403894	321442776	PAIRED	RANDOM	GENOMIC	Mycobacterium tuberculosis	ILLUMINA	2012-04-27T00:00:00Z	S	S	S	S
ERR108452	WGS	PRJEB2138	SAMEA1403902	264109710	PAIRED	RANDOM	GENOMIC	Mycobacterium tuberculosis	ILLUMINA	2012-04-27T00:00:00Z	S	S	S	S
ERR108453	WGS	PRJEB2138	SAMEA1403905	323527263	PAIRED	RANDOM	GENOMIC	Mycobacterium tuberculosis	ILLUMINA	2012-04-27T00:00:00Z	R	R	R	R
ERR108455	WGS	PRJEB2138	SAMEA1403886	316380776	PAIRED	RANDOM	GENOMIC	Mycobacterium tuberculosis	ILLUMINA	2012-04-27T00:00:00Z	R	R	S	R
ERR108456	WGS	PRJEB2138	SAMEA1403851	354374394	PAIRED	RANDOM	GENOMIC	Mycobacterium tuberculosis	ILLUMINA	2012-04-27T00:00:00Z	S	S	S	S
ERR108457	WGS	PRJEB2138	SAMEA1403859	341766089	PAIRED	RANDOM	GENOMIC	Mycobacterium tuberculosis	ILLUMINA	2012-04-27T00:00:00Z	R	S	R	R
ERR108458	WGS	PRJEB2138	SAMEA1403684	263979580	PAIRED	RANDOM	GENOMIC	Mycobacterium tuberculosis	ILLUMINA	2012-04-27T00:00:00Z	R	R	S	S
ERR108459	WGS	PRJEB2138	SAMEA1403692	287391114	PAIRED	RANDOM	GENOMIC	Mycobacterium tuberculosis	ILLUMINA	2012-04-27T00:00:00Z	S	S	S	S
ERR108460	WGS	PRJEB2138	SAMEA1403577	351370103	PAIRED	RANDOM	GENOMIC	Mycobacterium tuberculosis	ILLUMINA	2012-04-27T00:00:00Z	S	S	S	S
ERR108461	WGS	PRJEB2138	SAMEA1403584	320683335	PAIRED	RANDOM	GENOMIC	Mycobacterium tuberculosis	ILLUMINA	2012-04-27T00:00:00Z	S	S	S	S
ERR108462	WGS	PRJEB2138	SAMEA1403591	359821174	PAIRED	RANDOM	GENOMIC	Mycobacterium tuberculosis	ILLUMINA	2012-04-27T00:00:00Z	R	R	R	R
ERR108463	WGS	PRJEB2138	SAMEA1403597	258103631	PAIRED	RANDOM	GENOMIC	Mycobacterium tuberculosis	ILLUMINA	2012-04-27T00:00:00Z	S	S	S	S
ERR108467	WGS	PRJEB2138	SAMEA1403628	349361795	PAIRED	RANDOM	GENOMIC	Mycobacterium tuberculosis	ILLUMINA	2012-04-27T00:00:00Z	R	R	R	S
ERR108468	WGS	PRJEB2138	SAMEA1403633	269087257	PAIRED	RANDOM	GENOMIC	Mycobacterium tuberculosis	ILLUMINA	2012-04-27T00:00:00Z	S	S	S	S
ERR108469	WGS	PRJEB2138	SAMEA1403638	269498775	PAIRED	RANDOM	GENOMIC	Mycobacterium tuberculosis	ILLUMINA	2012-04-27T00:00:00Z	R	R	R	S
ERR108470	WGS	PRJEB2138	SAMEA1404041	278180900	PAIRED	RANDOM	GENOMIC	Mycobacterium tuberculosis	ILLUMINA	2012-04-27T00:00:00Z	S	S	S	S
ERR108472	WGS	PRJEB2138	SAMEA1404032	260521361	PAIRED	RANDOM	GENOMIC	Mycobacterium tuberculosis	ILLUMINA	2012-04-27T00:00:00Z	S	S	S	S
ERR108473	WGS	PRJEB2138	SAMEA1403812	317368429	PAIRED	RANDOM	GENOMIC	Mycobacterium tuberculosis	ILLUMINA	2012-04-27T00:00:00Z	R	R	S	S
ERR108474	WGS	PRJEB2138	SAMEA1403819	349070321	PAIRED	RANDOM	GENOMIC	Mycobacterium tuberculosis	ILLUMINA	2012-04-27T00:00:00Z	R	R	S	R
ERR108475	WGS	PRJEB2138	SAMEA1403821	238176964	PAIRED	RANDOM	GENOMIC	Mycobacterium tuberculosis	ILLUMINA	2012-04-27T00:00:00Z	R	R	R	S
ERR108478	WGS	PRJEB2138	SAMEA1403836	323461154	PAIRED	RANDOM	GENOMIC	Mycobacterium tuberculosis	ILLUMINA	2012-04-27T00:00:00Z	S	S	S	S
ERR108479	WGS	PRJEB2138	SAMEA1403841	338611723	PAIRED	RANDOM	GENOMIC	Mycobacterium tuberculosis	ILLUMINA	2012-04-27T00:00:00Z	S	S	S	S
ERR108480	WGS	PRJEB2138	SAMEA1403623	254564809	PAIRED	RANDOM	GENOMIC	Mycobacterium tuberculosis	ILLUMINA	2012-04-27T00:00:00Z	R	R	R	R
ERR108481	WGS	PRJEB2138	SAMEA1403603	248353965	PAIRED	RANDOM	GENOMIC	Mycobacterium tuberculosis	ILLUMINA	2012-04-27T00:00:00Z	S	S	S	S
ERR108482	WGS	PRJEB2138	SAMEA1403609	265291549	PAIRED	RANDOM	GENOMIC	Mycobacterium tuberculosis	ILLUMINA	2012-04-27T00:00:00Z	R	R	S	S
ERR108483	WGS	PRJEB2138	SAMEA1403586	291522662	PAIRED	RANDOM	GENOMIC	Mycobacterium tuberculosis	ILLUMINA	2012-04-27T00:00:00Z	S	S	S	S
ERR108485	WGS	PRJEB2138	SAMEA1403570	286352798	PAIRED	RANDOM	GENOMIC	Mycobacterium tuberculosis	ILLUMINA	2012-04-27T00:00:00Z	R	R	S	S
ERR108486	WGS	PRJEB2138	SAMEA1403572	263309652	PAIRED	RANDOM	GENOMIC	Mycobacterium tuberculosis	ILLUMINA	2012-04-27T00:00:00Z	S	S	S	S
ERR108487	WGS	PRJEB2138	SAMEA1403583	300277298	PAIRED	RANDOM	GENOMIC	Mycobacterium tuberculosis	ILLUMINA	2012-04-27T00:00:00Z	S	S	S	S
ERR108488	WGS	PRJEB2138	SAMEA1403555	298065522	PAIRED	RANDOM	GENOMIC	Mycobacterium tuberculosis	ILLUMINA	2012-04-27T00:00:00Z	R	R	S	R
ERR108489	WGS	PRJEB2138	SAMEA1403558	286406709	PAIRED	RANDOM	GENOMIC	Mycobacterium tuberculosis	ILLUMINA	2012-04-27T00:00:00Z	R	R	S	S
ERR108490	WGS	PRJEB2138	SAMEA1403901	281887232	PAIRED	RANDOM	GENOMIC	Mycobacterium tuberculosis	ILLUMINA	2012-04-27T00:00:00Z	S	S	S	S
ERR108492	WGS	PRJEB2138	SAMEA1403921	328070287	PAIRED	RANDOM	GENOMIC	Mycobacterium tuberculosis	ILLUMINA	2012-04-27T00:00:00Z	S	S	S	S
ERR108493	WGS	PRJEB2138	SAMEA1403856	257259064	PAIRED	RANDOM	GENOMIC	Mycobacterium tuberculosis	ILLUMINA	2012-04-27T00:00:00Z	R	R	R	S
ERR108494	WGS	PRJEB2138	SAMEA1403869	282027173	PAIRED	RANDOM	GENOMIC	Mycobacterium tuberculosis	ILLUMINA	2012-04-27T00:00:00Z	R	R	R	R
ERR108495	WGS	PRJEB2138	SAMEA1403873	293347175	PAIRED	RANDOM	GENOMIC	Mycobacterium tuberculosis	ILLUMINA	2012-04-27T00:00:00Z	R	R	R	S
ERR108496	WGS	PRJEB2138	SAMEA1403887	249520228	PAIRED	RANDOM	GENOMIC	Mycobacterium tuberculosis	ILLUMINA	2012-04-27T00:00:00Z	S	S	S	S
ERR108497	WGS	PRJEB2138	SAMEA1403885	240849281	PAIRED	RANDOM	GENOMIC	Mycobacterium tuberculosis	ILLUMINA	2012-04-27T00:00:00Z	S	S	S	S
ERR108498	WGS	PRJEB2138	SAMEA1403827	286191322	PAIRED	RANDOM	GENOMIC	Mycobacterium tuberculosis	ILLUMINA	2012-04-27T00:00:00Z	R	R	R	R
ERR108499	WGS	PRJEB2138	SAMEA1403833	305549410	PAIRED	RANDOM	GENOMIC	Mycobacterium tuberculosis	ILLUMINA	2012-04-27T00:00:00Z	R	R	S	S
ERR108500	WGS	PRJEB2138	SAMEA1403936	297806216	PAIRED	RANDOM	GENOMIC	Mycobacterium tuberculosis	ILLUMINA	2012-04-27T00:00:00Z	R	R	S	S
ERR108501	WGS	PRJEB2138	SAMEA1403943	327487849	PAIRED	RANDOM	GENOMIC	Mycobacterium tuberculosis	ILLUMINA	2012-04-27T00:00:00Z	S	S	S	S
ERR108502	WGS	PRJEB2138	SAMEA1403935	263464083	PAIRED	RANDOM	GENOMIC	Mycobacterium tuberculosis	ILLUMINA	2012-04-27T00:00:00Z	R	R	S	S
ERR108503	WGS	PRJEB2138	SAMEA1403956	290665137	PAIRED	RANDOM	GENOMIC	Mycobacterium tuberculosis	ILLUMINA	2012-04-27T00:00:00Z	R	R	R	S
ERR108504	WGS	PRJEB2138	SAMEA1403949	286993708	PAIRED	RANDOM	GENOMIC	Mycobacterium tuberculosis	ILLUMINA	2012-04-27T00:00:00Z	S	S	R	S
ERR108505	WGS	PRJEB2138	SAMEA1403631	270363915	PAIRED	RANDOM	GENOMIC	Mycobacterium tuberculosis	ILLUMINA	2012-04-27T00:00:00Z	S	S	S	S
ERR108506	WGS	PRJEB2138	SAMEA1403635	322531006	PAIRED	RANDOM	GENOMIC	Mycobacterium tuberculosis	ILLUMINA	2012-04-27T00:00:00Z	S	S	S	R
ERR108507	WGS	PRJEB2138	SAMEA1403617	281154174	PAIRED	RANDOM	GENOMIC	Mycobacterium tuberculosis	ILLUMINA	2012-04-27T00:00:00Z	R	R	R	S
ERR108508	WGS	PRJEB2138	SAMEA1403621	289492422	PAIRED	RANDOM	GENOMIC	Mycobacterium tuberculosis	ILLUMINA	2012-04-27T00:00:00Z	S	S	S	S
ERR108509	WGS	PRJEB2138	SAMEA1403626	327360369	PAIRED	RANDOM	GENOMIC	Mycobacterium tuberculosis	ILLUMINA	2012-04-27T00:00:00Z	S	S	S	S
ERR108510	WGS	PRJEB2138	SAMEA1403776	288746977	PAIRED	RANDOM	GENOMIC	Mycobacterium tuberculosis	ILLUMINA	2012-04-27T00:00:00Z	R	R	S	R
ERR108511	WGS	PRJEB2138	SAMEA1403771	276188120	PAIRED	RANDOM	GENOMIC	Mycobacterium tuberculosis	ILLUMINA	2012-04-27T00:00:00Z	R	R	S	S
ERR108513	WGS	PRJEB2138	SAMEA1403704	318636993	PAIRED	RANDOM	GENOMIC	Mycobacterium tuberculosis	ILLUMINA	2012-04-27T00:00:00Z	S	S	S	S
ERR108514	WGS	PRJEB2138	SAMEA1403693	317590753	PAIRED	RANDOM	GENOMIC	Mycobacterium tuberculosis	ILLUMINA	2012-04-27T00:00:00Z	R	R	R	S
ERR108515	WGS	PRJEB2138	SAMEA1403691	327186750	PAIRED	RANDOM	GENOMIC	Mycobacterium tuberculosis	ILLUMINA	2012-04-27T00:00:00Z	R	R	S	S
ERR2199741	WGS	PRJEB9680	SAMEA104394386	522014532	PAIRED	unspecified	GENOMIC	Mycobacterium tuberculosis complex sp.	ILLUMINA	2017-11-28T00:00:00Z	S	S	S	S
ERR2199742	WGS	PRJEB9680	SAMEA104394387	218377136	PAIRED	unspecified	GENOMIC	Mycobacterium tuberculosis complex sp.	ILLUMINA	2017-11-28T00:00:00Z	S	S	S	S
ERR2199743	WGS	PRJEB9680	SAMEA104394388	215085596	PAIRED	unspecified	GENOMIC	Mycobacterium tuberculosis complex sp.	ILLUMINA	2017-11-28T00:00:00Z	S	S	S	S
ERR2199744	WGS	PRJEB9680	SAMEA104394389	178612863	PAIRED	unspecified	GENOMIC	Mycobacterium tuberculosis complex sp.	ILLUMINA	2017-11-28T00:00:00Z	S	S	S	S
ERR2199745	WGS	PRJEB9680	SAMEA104394390	266011383	PAIRED	unspecified	GENOMIC	Mycobacterium tuberculosis complex sp.	ILLUMINA	2017-11-28T00:00:00Z	S	S	S	S
ERR2199746	WGS	PRJEB9680	SAMEA104394391	243009528	PAIRED	unspecified	GENOMIC	Mycobacterium tuberculosis complex sp.	ILLUMINA	2017-11-28T00:00:00Z	S	S	S	S
ERR2199749	WGS	PRJEB9680	SAMEA104394392	289053037	PAIRED	unspecified	GENOMIC	Mycobacterium tuberculosis complex sp.	ILLUMINA	2017-11-28T00:00:00Z	S	S	S	N/A
ERR2199753	WGS	PRJEB9680	SAMEA104394393	587226591	PAIRED	unspecified	GENOMIC	Mycobacterium tuberculosis complex sp.	ILLUMINA	2017-11-28T00:00:00Z	S	S	S	S
ERR2199754	WGS	PRJEB9680	SAMEA104394394	218414482	PAIRED	unspecified	GENOMIC	Mycobacterium tuberculosis complex sp.	ILLUMINA	2017-11-28T00:00:00Z	S	S	S	S
ERR2199756	WGS	PRJEB9680	SAMEA104394395	361851302	PAIRED	unspecified	GENOMIC	Mycobacterium tuberculosis complex sp.	ILLUMINA	2017-11-28T00:00:00Z	S	S	S	S
ERR2199761	WGS	PRJEB9680	SAMEA104394396	536818745	PAIRED	unspecified	GENOMIC	Mycobacterium tuberculosis complex sp.	ILLUMINA	2017-11-28T00:00:00Z	S	S	S	S
ERR2199763	WGS	PRJEB9680	SAMEA104394397	461146156	PAIRED	unspecified	GENOMIC	Mycobacterium tuberculosis complex sp.	ILLUMINA	2017-11-28T00:00:00Z	R	R	S	S
ERR2199765	WGS	PRJEB9680	SAMEA104394398	327757560	PAIRED	unspecified	GENOMIC	Mycobacterium tuberculosis complex sp.	ILLUMINA	2017-11-28T00:00:00Z	S	S	S	S
ERR2199769	WGS	PRJEB9680	SAMEA104394399	264676779	PAIRED	unspecified	GENOMIC	Mycobacterium tuberculosis complex sp.	ILLUMINA	2017-11-28T00:00:00Z	S	S	S	S
ERR2199770	WGS	PRJEB9680	SAMEA104394400	195318650	PAIRED	unspecified	GENOMIC	Mycobacterium tuberculosis complex sp.	ILLUMINA	2017-11-28T00:00:00Z	S	S	S	S
ERR2199771	WGS	PRJEB9680	SAMEA104394401	252719072	PAIRED	unspecified	GENOMIC	Mycobacterium tuberculosis complex sp.	ILLUMINA	2017-11-28T00:00:00Z	S	S	S	N/A
ERR2199772	WGS	PRJEB9680	SAMEA104394402	251085206	PAIRED	unspecified	GENOMIC	Mycobacterium tuberculosis complex sp.	ILLUMINA	2017-11-28T00:00:00Z	S	S	S	S
ERR2199773	WGS	PRJEB9680	SAMEA104394403	277668098	PAIRED	unspecified	GENOMIC	Mycobacterium tuberculosis complex sp.	ILLUMINA	2017-11-28T00:00:00Z	S	S	S	S
ERR2199775	WGS	PRJEB9680	SAMEA104394404	112807801	PAIRED	unspecified	GENOMIC	Mycobacterium tuberculosis complex sp.	ILLUMINA	2017-11-28T00:00:00Z	S	S	S	N/A
ERR2199776	WGS	PRJEB9680	SAMEA104394405	210024899	PAIRED	unspecified	GENOMIC	Mycobacterium tuberculosis complex sp.	ILLUMINA	2017-11-28T00:00:00Z	S	S	S	S
ERR2199777	WGS	PRJEB9680	SAMEA104394406	185154866	PAIRED	unspecified	GENOMIC	Mycobacterium tuberculosis complex sp.	ILLUMINA	2017-11-28T00:00:00Z	S	S	S	S
ERR2199779	WGS	PRJEB9680	SAMEA104394407	324531130	PAIRED	unspecified	GENOMIC	Mycobacterium tuberculosis complex sp.	ILLUMINA	2017-11-28T00:00:00Z	R	R	R	R
ERR2199780	WGS	PRJEB9680	SAMEA104394408	190505137	PAIRED	unspecified	GENOMIC	Mycobacterium tuberculosis complex sp.	ILLUMINA	2017-11-28T00:00:00Z	S	S	S	S
ERR2199781	WGS	PRJEB9680	SAMEA104394409	225733919	PAIRED	unspecified	GENOMIC	Mycobacterium tuberculosis complex sp.	ILLUMINA	2017-11-28T00:00:00Z	S	S	S	S
ERR2199782	WGS	PRJEB9680	SAMEA104394410	258675267	PAIRED	unspecified	GENOMIC	Mycobacterium tuberculosis complex sp.	ILLUMINA	2017-11-28T00:00:00Z	R	S	S	S
ERR2199783	WGS	PRJEB9680	SAMEA104394411	213619708	PAIRED	unspecified	GENOMIC	Mycobacterium tuberculosis complex sp.	ILLUMINA	2017-11-28T00:00:00Z	S	S	S	S
ERR2199784	WGS	PRJEB9680	SAMEA104394412	235375762	PAIRED	unspecified	GENOMIC	Mycobacterium tuberculosis complex sp.	ILLUMINA	2017-11-28T00:00:00Z	S	S	S	S
ERR2199785	WGS	PRJEB9680	SAMEA104394413	274301707	PAIRED	unspecified	GENOMIC	Mycobacterium tuberculosis complex sp.	ILLUMINA	2017-11-28T00:00:00Z	S	S	S	R
ERR2199786	WGS	PRJEB9680	SAMEA104394414	189684859	PAIRED	unspecified	GENOMIC	Mycobacterium tuberculosis complex sp.	ILLUMINA	2017-11-28T00:00:00Z	R	R	R	R
ERR2199787	WGS	PRJEB9680	SAMEA104394415	331288284	PAIRED	unspecified	GENOMIC	Mycobacterium tuberculosis complex sp.	ILLUMINA	2017-11-28T00:00:00Z	S	S	S	N/A
ERR2199788	WGS	PRJEB9680	SAMEA104394416	246078463	PAIRED	unspecified	GENOMIC	Mycobacterium tuberculosis complex sp.	ILLUMINA	2017-11-28T00:00:00Z	S	S	S	S
ERR2199789	WGS	PRJEB9680	SAMEA104394417	235608189	PAIRED	unspecified	GENOMIC	Mycobacterium tuberculosis complex sp.	ILLUMINA	2017-11-28T00:00:00Z	S	S	S	S
ERR2199791	WGS	PRJEB9680	SAMEA104394418	410130369	PAIRED	unspecified	GENOMIC	Mycobacterium tuberculosis complex sp.	ILLUMINA	2017-11-28T00:00:00Z	S	S	S	S
ERR2199792	WGS	PRJEB9680	SAMEA104394419	177841727	PAIRED	unspecified	GENOMIC	Mycobacterium tuberculosis complex sp.	ILLUMINA	2017-11-28T00:00:00Z	S	S	S	S
ERR2199794	WGS	PRJEB9680	SAMEA104394420	219655814	PAIRED	unspecified	GENOMIC	Mycobacterium tuberculosis complex sp.	ILLUMINA	2017-11-28T00:00:00Z	S	S	S	S
ERR2199795	WGS	PRJEB9680	SAMEA104394421	224163381	PAIRED	unspecified	GENOMIC	Mycobacterium tuberculosis complex sp.	ILLUMINA	2017-11-28T00:00:00Z	R	S	S	S
ERR2199796	WGS	PRJEB9680	SAMEA104394422	200835523	PAIRED	unspecified	GENOMIC	Mycobacterium tuberculosis complex sp.	ILLUMINA	2017-11-28T00:00:00Z	S	S	S	S
ERR2199797	WGS	PRJEB9680	SAMEA104394423	195491516	PAIRED	unspecified	GENOMIC	Mycobacterium tuberculosis complex sp.	ILLUMINA	2017-11-28T00:00:00Z	S	S	S	S
ERR2199798	WGS	PRJEB9680	SAMEA104394424	213800918	PAIRED	unspecified	GENOMIC	Mycobacterium tuberculosis complex sp.	ILLUMINA	2017-11-28T00:00:00Z	S	S	S	S
ERR2199799	WGS	PRJEB9680	SAMEA104394425	185060350	PAIRED	unspecified	GENOMIC	Mycobacterium tuberculosis complex sp.	ILLUMINA	2017-11-28T00:00:00Z	R	R	R	S
ERR2199800	WGS	PRJEB9680	SAMEA104394426	320516654	PAIRED	unspecified	GENOMIC	Mycobacterium tuberculosis complex sp.	ILLUMINA	2017-11-28T00:00:00Z	S	S	S	S
ERR2199801	WGS	PRJEB9680	SAMEA104394427	206459787	PAIRED	unspecified	GENOMIC	Mycobacterium tuberculosis complex sp.	ILLUMINA	2017-11-28T00:00:00Z	S	S	S	S
ERR2199803	WGS	PRJEB9680	SAMEA104394428	376750748	PAIRED	unspecified	GENOMIC	Mycobacterium tuberculosis complex sp.	ILLUMINA	2017-11-28T00:00:00Z	S	S	S	S
ERR2199804	WGS	PRJEB9680	SAMEA104394429	265944230	PAIRED	unspecified	GENOMIC	Mycobacterium tuberculosis complex sp.	ILLUMINA	2017-11-28T00:00:00Z	R	S	S	S
ERR2199806	WGS	PRJEB9680	SAMEA104394430	244413188	PAIRED	unspecified	GENOMIC	Mycobacterium tuberculosis complex sp.	ILLUMINA	2017-11-28T00:00:00Z	S	S	S	S
ERR2199807	WGS	PRJEB9680	SAMEA104394431	360471654	PAIRED	unspecified	GENOMIC	Mycobacterium tuberculosis complex sp.	ILLUMINA	2017-11-28T00:00:00Z	S	S	S	N/A
ERR2199808	WGS	PRJEB9680	SAMEA104394432	294625042	PAIRED	unspecified	GENOMIC	Mycobacterium tuberculosis complex sp.	ILLUMINA	2017-11-28T00:00:00Z	S	S	S	S
ERR2199809	WGS	PRJEB9680	SAMEA104394433	202507579	PAIRED	unspecified	GENOMIC	Mycobacterium tuberculosis complex sp.	ILLUMINA	2017-11-28T00:00:00Z	S	S	S	S
ERR2199810	WGS	PRJEB9680	SAMEA104394434	194143991	PAIRED	unspecified	GENOMIC	Mycobacterium tuberculosis complex sp.	ILLUMINA	2017-11-28T00:00:00Z	S	S	S	S
ERR2199812	WGS	PRJEB9680	SAMEA104394435	253976219	PAIRED	unspecified	GENOMIC	Mycobacterium tuberculosis complex sp.	ILLUMINA	2017-11-28T00:00:00Z	S	S	S	S
ERR2199815	WGS	PRJEB9680	SAMEA104394436	30677340	PAIRED	unspecified	GENOMIC	Mycobacterium tuberculosis complex sp.	ILLUMINA	2017-11-28T00:00:00Z	S	S	S	N/A
ERR2199816	WGS	PRJEB9680	SAMEA104394437	208661356	PAIRED	unspecified	GENOMIC	Mycobacterium tuberculosis complex sp.	ILLUMINA	2017-11-28T00:00:00Z	S	S	S	S
ERR2199817	WGS	PRJEB9680	SAMEA104394438	239958276	PAIRED	unspecified	GENOMIC	Mycobacterium tuberculosis complex sp.	ILLUMINA	2017-11-28T00:00:00Z	S	S	S	S
ERR2199818	WGS	PRJEB9680	SAMEA104394439	191089759	PAIRED	unspecified	GENOMIC	Mycobacterium tuberculosis complex sp.	ILLUMINA	2017-11-28T00:00:00Z	R	R	R	R
ERR2199819	WGS	PRJEB9680	SAMEA104394440	227784961	PAIRED	unspecified	GENOMIC	Mycobacterium tuberculosis complex sp.	ILLUMINA	2017-11-28T00:00:00Z	S	S	S	S
ERR2199820	WGS	PRJEB9680	SAMEA104394441	226978100	PAIRED	unspecified	GENOMIC	Mycobacterium tuberculosis complex sp.	ILLUMINA	2017-11-28T00:00:00Z	S	S	S	S
ERR2199821	WGS	PRJEB9680	SAMEA104394442	211127935	PAIRED	unspecified	GENOMIC	Mycobacterium tuberculosis complex sp.	ILLUMINA	2017-11-28T00:00:00Z	R	S	S	S
ERR2199822	WGS	PRJEB9680	SAMEA104394443	233158193	PAIRED	unspecified	GENOMIC	Mycobacterium tuberculosis complex sp.	ILLUMINA	2017-11-28T00:00:00Z	S	S	S	S
ERR2199823	WGS	PRJEB9680	SAMEA104394444	210784914	PAIRED	unspecified	GENOMIC	Mycobacterium tuberculosis complex sp.	ILLUMINA	2017-11-28T00:00:00Z	S	S	S	S
ERR2199825	WGS	PRJEB9680	SAMEA104394445	461771247	PAIRED	unspecified	GENOMIC	Mycobacterium tuberculosis complex sp.	ILLUMINA	2017-11-28T00:00:00Z	S	S	S	S
ERR2199827	WGS	PRJEB9680	SAMEA104394446	464480579	PAIRED	unspecified	GENOMIC	Mycobacterium tuberculosis complex sp.	ILLUMINA	2017-11-28T00:00:00Z	S	S	S	S
ERR2199828	WGS	PRJEB9680	SAMEA104394447	208066477	PAIRED	unspecified	GENOMIC	Mycobacterium tuberculosis complex sp.	ILLUMINA	2017-11-28T00:00:00Z	S	S	S	S
ERR2199829	WGS	PRJEB9680	SAMEA104394448	218253764	PAIRED	unspecified	GENOMIC	Mycobacterium tuberculosis complex sp.	ILLUMINA	2017-11-28T00:00:00Z	S	S	S	S
ERR2199830	WGS	PRJEB9680	SAMEA104394449	190744255	PAIRED	unspecified	GENOMIC	Mycobacterium tuberculosis complex sp.	ILLUMINA	2017-11-28T00:00:00Z	S	S	S	S
ERR2199831	WGS	PRJEB9680	SAMEA104394450	242549808	PAIRED	unspecified	GENOMIC	Mycobacterium tuberculosis complex sp.	ILLUMINA	2017-11-28T00:00:00Z	S	S	S	S
ERR2199832	WGS	PRJEB9680	SAMEA104394451	258876217	PAIRED	unspecified	GENOMIC	Mycobacterium tuberculosis complex sp.	ILLUMINA	2017-11-28T00:00:00Z	S	S	S	S
ERR2199833	WGS	PRJEB9680	SAMEA104394452	240729160	PAIRED	unspecified	GENOMIC	Mycobacterium tuberculosis complex sp.	ILLUMINA	2017-11-28T00:00:00Z	S	S	S	S
ERR2199834	WGS	PRJEB9680	SAMEA104394453	334560614	PAIRED	unspecified	GENOMIC	Mycobacterium tuberculosis complex sp.	ILLUMINA	2017-11-28T00:00:00Z	S	S	S	N/A
ERR2199835	WGS	PRJEB9680	SAMEA104394454	267917923	PAIRED	unspecified	GENOMIC	Mycobacterium tuberculosis complex sp.	ILLUMINA	2017-11-28T00:00:00Z	S	S	S	S
ERR2199837	WGS	PRJEB9680	SAMEA104394455	400650705	PAIRED	unspecified	GENOMIC	Mycobacterium tuberculosis complex sp.	ILLUMINA	2017-11-28T00:00:00Z	R	R	R	R
ERR2199838	WGS	PRJEB9680	SAMEA104394456	193623190	PAIRED	unspecified	GENOMIC	Mycobacterium tuberculosis complex sp.	ILLUMINA	2017-11-28T00:00:00Z	S	S	S	S
ERR2199839	WGS	PRJEB9680	SAMEA104394457	251789930	PAIRED	unspecified	GENOMIC	Mycobacterium tuberculosis complex sp.	ILLUMINA	2017-11-28T00:00:00Z	S	S	S	S
ERR2199840	WGS	PRJEB9680	SAMEA104394458	197896772	PAIRED	unspecified	GENOMIC	Mycobacterium tuberculosis complex sp.	ILLUMINA	2017-11-28T00:00:00Z	S	S	S	S
ERR2199841	WGS	PRJEB9680	SAMEA104394459	242925746	PAIRED	unspecified	GENOMIC	Mycobacterium tuberculosis complex sp.	ILLUMINA	2017-11-28T00:00:00Z	R	S	S	S
ERR2199842	WGS	PRJEB9680	SAMEA104394460	407272680	PAIRED	unspecified	GENOMIC	Mycobacterium tuberculosis complex sp.	ILLUMINA	2017-11-28T00:00:00Z	S	S	S	N/A
ERR2199845	WGS	PRJEB9680	SAMEA104394461	23133459	PAIRED	unspecified	GENOMIC	Mycobacterium tuberculosis complex sp.	ILLUMINA	2017-11-28T00:00:00Z	S	S	S	S
ERR2199846	WGS	PRJEB9680	SAMEA104394462	241849266	PAIRED	unspecified	GENOMIC	Mycobacterium tuberculosis complex sp.	ILLUMINA	2017-11-28T00:00:00Z	S	S	S	S
ERR2199847	WGS	PRJEB9680	SAMEA104394463	255698470	PAIRED	unspecified	GENOMIC	Mycobacterium tuberculosis complex sp.	ILLUMINA	2017-11-28T00:00:00Z	S	R	S	S
ERR2199848	WGS	PRJEB9680	SAMEA104394464	219709531	PAIRED	unspecified	GENOMIC	Mycobacterium tuberculosis complex sp.	ILLUMINA	2017-11-28T00:00:00Z	S	S	S	S
ERR2199849	WGS	PRJEB9680	SAMEA104394465	194675099	PAIRED	unspecified	GENOMIC	Mycobacterium tuberculosis complex sp.	ILLUMINA	2017-11-28T00:00:00Z	S	S	S	S
ERR2199850	WGS	PRJEB9680	SAMEA104394466	242817768	PAIRED	unspecified	GENOMIC	Mycobacterium tuberculosis complex sp.	ILLUMINA	2017-11-28T00:00:00Z	S	S	S	S
ERR2199851	WGS	PRJEB9680	SAMEA104394467	513752956	PAIRED	unspecified	GENOMIC	Mycobacterium tuberculosis complex sp.	ILLUMINA	2017-11-28T00:00:00Z	S	S	S	S
ERR2199852	WGS	PRJEB9680	SAMEA104394468	204330178	PAIRED	unspecified	GENOMIC	Mycobacterium tuberculosis complex sp.	ILLUMINA	2017-11-28T00:00:00Z	S	S	S	S
ERR2199854	WGS	PRJEB9680	SAMEA104394469	614952758	PAIRED	unspecified	GENOMIC	Mycobacterium tuberculosis complex sp.	ILLUMINA	2017-11-28T00:00:00Z	R	R	S	S
ERR2199856	WGS	PRJEB9680	SAMEA104394470	422571558	PAIRED	unspecified	GENOMIC	Mycobacterium tuberculosis complex sp.	ILLUMINA	2017-11-28T00:00:00Z	S	S	S	S
ERR2199857	WGS	PRJEB9680	SAMEA104394471	181434573	PAIRED	unspecified	GENOMIC	Mycobacterium tuberculosis complex sp.	ILLUMINA	2017-11-28T00:00:00Z	S	S	S	S
ERR2199858	WGS	PRJEB9680	SAMEA104394472	179120113	PAIRED	unspecified	GENOMIC	Mycobacterium tuberculosis complex sp.	ILLUMINA	2017-11-28T00:00:00Z	S	S	S	S
ERR2199859	WGS	PRJEB9680	SAMEA104394473	197286546	PAIRED	unspecified	GENOMIC	Mycobacterium tuberculosis complex sp.	ILLUMINA	2017-11-28T00:00:00Z	R	S	S	S
ERR2199860	WGS	PRJEB9680	SAMEA104394474	179139748	PAIRED	unspecified	GENOMIC	Mycobacterium tuberculosis complex sp.	ILLUMINA	2017-11-28T00:00:00Z	S	S	S	S
ERR2199861	WGS	PRJEB9680	SAMEA104394475	255945181	PAIRED	unspecified	GENOMIC	Mycobacterium tuberculosis complex sp.	ILLUMINA	2017-11-28T00:00:00Z	S	S	S	S
ERR2199863	WGS	PRJEB9680	SAMEA104394476	334791298	PAIRED	unspecified	GENOMIC	Mycobacterium tuberculosis complex sp.	ILLUMINA	2017-11-28T00:00:00Z	S	S	S	S
ERR2199864	WGS	PRJEB9680	SAMEA104394477	257201537	PAIRED	unspecified	GENOMIC	Mycobacterium tuberculosis complex sp.	ILLUMINA	2017-11-28T00:00:00Z	S	S	S	S
ERR2199865	WGS	PRJEB9680	SAMEA104394478	307789689	PAIRED	unspecified	GENOMIC	Mycobacterium tuberculosis complex sp.	ILLUMINA	2017-11-28T00:00:00Z	S	S	S	S
ERR2199867	WGS	PRJEB9680	SAMEA104394479	447195742	PAIRED	unspecified	GENOMIC	Mycobacterium tuberculosis complex sp.	ILLUMINA	2017-11-28T00:00:00Z	S	S	S	S
ERR2199868	WGS	PRJEB9680	SAMEA104394480	375169708	PAIRED	unspecified	GENOMIC	Mycobacterium tuberculosis complex sp.	ILLUMINA	2017-11-28T00:00:00Z	S	S	S	S
ERR2199870	WGS	PRJEB9680	SAMEA104394481	487231428	PAIRED	unspecified	GENOMIC	Mycobacterium tuberculosis complex sp.	ILLUMINA	2017-11-28T00:00:00Z	S	S	S	S
ERR2199871	WGS	PRJEB9680	SAMEA104394482	187975467	PAIRED	unspecified	GENOMIC	Mycobacterium tuberculosis complex sp.	ILLUMINA	2017-11-28T00:00:00Z	S	S	S	S
ERR2199873	WGS	PRJEB9680	SAMEA104394483	557459236	PAIRED	unspecified	GENOMIC	Mycobacterium tuberculosis complex sp.	ILLUMINA	2017-11-28T00:00:00Z	S	S	S	S
ERR2199874	WGS	PRJEB9680	SAMEA104394484	243160537	PAIRED	unspecified	GENOMIC	Mycobacterium tuberculosis complex sp.	ILLUMINA	2017-11-28T00:00:00Z	S	S	S	S
ERR2199875	WGS	PRJEB9680	SAMEA104394485	229048871	PAIRED	unspecified	GENOMIC	Mycobacterium tuberculosis complex sp.	ILLUMINA	2017-11-28T00:00:00Z	S	S	S	S
ERR2199877	WGS	PRJEB9680	SAMEA104394486	590613513	PAIRED	unspecified	GENOMIC	Mycobacterium tuberculosis complex sp.	ILLUMINA	2017-11-28T00:00:00Z	S	S	S	S
ERR2199878	WGS	PRJEB9680	SAMEA104394487	227747575	PAIRED	unspecified	GENOMIC	Mycobacterium tuberculosis complex sp.	ILLUMINA	2017-11-28T00:00:00Z	S	S	S	S
ERR2199879	WGS	PRJEB9680	SAMEA104394488	201557158	PAIRED	unspecified	GENOMIC	Mycobacterium tuberculosis complex sp.	ILLUMINA	2017-11-28T00:00:00Z	S	S	S	S
ERR2199881	WGS	PRJEB9680	SAMEA104394489	517792488	PAIRED	unspecified	GENOMIC	Mycobacterium tuberculosis complex sp.	ILLUMINA	2017-11-28T00:00:00Z	S	S	S	S
ERR2199883	WGS	PRJEB9680	SAMEA104394490	369367610	PAIRED	unspecified	GENOMIC	Mycobacterium tuberculosis complex sp.	ILLUMINA	2017-11-28T00:00:00Z	S	S	S	S
ERR2199884	WGS	PRJEB9680	SAMEA104394491	282840131	PAIRED	unspecified	GENOMIC	Mycobacterium tuberculosis complex sp.	ILLUMINA	2017-11-28T00:00:00Z	S	S	S	S
ERR2199886	WGS	PRJEB9680	SAMEA104394492	408675793	PAIRED	unspecified	GENOMIC	Mycobacterium tuberculosis complex sp.	ILLUMINA	2017-11-28T00:00:00Z	S	S	S	S
ERR2199887	WGS	PRJEB9680	SAMEA104394493	251572932	PAIRED	unspecified	GENOMIC	Mycobacterium tuberculosis complex sp.	ILLUMINA	2017-11-28T00:00:00Z	S	S	S	S
ERR2199888	WGS	PRJEB9680	SAMEA104394494	243309982	PAIRED	unspecified	GENOMIC	Mycobacterium tuberculosis complex sp.	ILLUMINA	2017-11-28T00:00:00Z	S	S	S	S
ERR2199889	WGS	PRJEB9680	SAMEA104394495	247530481	PAIRED	unspecified	GENOMIC	Mycobacterium tuberculosis complex sp.	ILLUMINA	2017-11-28T00:00:00Z	S	S	S	S
ERR2199890	WGS	PRJEB9680	SAMEA104394496	267039350	PAIRED	unspecified	GENOMIC	Mycobacterium tuberculosis complex sp.	ILLUMINA	2017-11-28T00:00:00Z	S	S	S	S
ERR2199891	WGS	PRJEB9680	SAMEA104394497	241331659	PAIRED	unspecified	GENOMIC	Mycobacterium tuberculosis complex sp.	ILLUMINA	2017-11-28T00:00:00Z	S	S	S	S
ERR2199892	WGS	PRJEB9680	SAMEA104394498	189707515	PAIRED	unspecified	GENOMIC	Mycobacterium tuberculosis complex sp.	ILLUMINA	2017-11-28T00:00:00Z	S	S	S	S
ERR2199893	WGS	PRJEB9680	SAMEA104394499	183737959	PAIRED	unspecified	GENOMIC	Mycobacterium tuberculosis complex sp.	ILLUMINA	2017-11-28T00:00:00Z	R	S	S	S
ERR2199894	WGS	PRJEB9680	SAMEA104394500	240541079	PAIRED	unspecified	GENOMIC	Mycobacterium tuberculosis complex sp.	ILLUMINA	2017-11-28T00:00:00Z	S	S	S	S
ERR2199895	WGS	PRJEB9680	SAMEA104394501	208449231	PAIRED	unspecified	GENOMIC	Mycobacterium tuberculosis complex sp.	ILLUMINA	2017-11-28T00:00:00Z	S	S	S	S
ERR2199896	WGS	PRJEB9680	SAMEA104394502	179894625	PAIRED	unspecified	GENOMIC	Mycobacterium tuberculosis complex sp.	ILLUMINA	2017-11-28T00:00:00Z	S	S	S	S
ERR2199897	WGS	PRJEB9680	SAMEA104394503	219056387	PAIRED	unspecified	GENOMIC	Mycobacterium tuberculosis complex sp.	ILLUMINA	2017-11-28T00:00:00Z	R	S	S	S
ERR2199898	WGS	PRJEB9680	SAMEA104394504	203240557	PAIRED	unspecified	GENOMIC	Mycobacterium tuberculosis complex sp.	ILLUMINA	2017-11-28T00:00:00Z	S	S	S	S
ERR2199900	WGS	PRJEB9680	SAMEA104394505	274803136	PAIRED	unspecified	GENOMIC	Mycobacterium tuberculosis complex sp.	ILLUMINA	2017-11-28T00:00:00Z	S	S	S	S
ERR2199902	WGS	PRJEB9680	SAMEA104394506	604027244	PAIRED	unspecified	GENOMIC	Mycobacterium tuberculosis complex sp.	ILLUMINA	2017-11-28T00:00:00Z	S	S	S	S
ERR2199903	WGS	PRJEB9680	SAMEA104394507	175331833	PAIRED	unspecified	GENOMIC	Mycobacterium tuberculosis complex sp.	ILLUMINA	2017-11-28T00:00:00Z	S	S	S	S
ERR2199904	WGS	PRJEB9680	SAMEA104394508	198248092	PAIRED	unspecified	GENOMIC	Mycobacterium tuberculosis complex sp.	ILLUMINA	2017-11-28T00:00:00Z	S	S	S	S
ERR2199905	WGS	PRJEB9680	SAMEA104394509	301393285	PAIRED	unspecified	GENOMIC	Mycobacterium tuberculosis complex sp.	ILLUMINA	2017-11-28T00:00:00Z	S	S	S	S
ERR2199906	WGS	PRJEB9680	SAMEA104394510	178190990	PAIRED	unspecified	GENOMIC	Mycobacterium tuberculosis complex sp.	ILLUMINA	2017-11-28T00:00:00Z	S	S	S	S
ERR2199908	WGS	PRJEB9680	SAMEA104394511	244162532	PAIRED	unspecified	GENOMIC	Mycobacterium tuberculosis complex sp.	ILLUMINA	2017-11-28T00:00:00Z	S	S	S	S
ERR2199909	WGS	PRJEB9680	SAMEA104394512	211262813	PAIRED	unspecified	GENOMIC	Mycobacterium tuberculosis complex sp.	ILLUMINA	2017-11-28T00:00:00Z	S	S	S	S
ERR2199911	WGS	PRJEB9680	SAMEA104394513	425100028	PAIRED	unspecified	GENOMIC	Mycobacterium tuberculosis complex sp.	ILLUMINA	2017-11-28T00:00:00Z	S	S	S	S
ERR2199912	WGS	PRJEB9680	SAMEA104394514	252553986	PAIRED	unspecified	GENOMIC	Mycobacterium tuberculosis complex sp.	ILLUMINA	2017-11-28T00:00:00Z	S	S	S	S
ERR2199913	WGS	PRJEB9680	SAMEA104394515	281902287	PAIRED	unspecified	GENOMIC	Mycobacterium tuberculosis complex sp.	ILLUMINA	2017-11-28T00:00:00Z	S	S	S	S
ERR2199914	WGS	PRJEB9680	SAMEA104394516	173682045	PAIRED	unspecified	GENOMIC	Mycobacterium tuberculosis complex sp.	ILLUMINA	2017-11-28T00:00:00Z	R	R	R	R
ERR2199915	WGS	PRJEB9680	SAMEA104394517	184832270	PAIRED	unspecified	GENOMIC	Mycobacterium tuberculosis complex sp.	ILLUMINA	2017-11-28T00:00:00Z	S	S	S	S
ERR2199916	WGS	PRJEB9680	SAMEA104394518	228930358	PAIRED	unspecified	GENOMIC	Mycobacterium tuberculosis complex sp.	ILLUMINA	2017-11-28T00:00:00Z	S	S	S	S
ERR2199917	WGS	PRJEB9680	SAMEA104394519	222141505	PAIRED	unspecified	GENOMIC	Mycobacterium tuberculosis complex sp.	ILLUMINA	2017-11-28T00:00:00Z	S	S	S	S
ERR2199918	WGS	PRJEB9680	SAMEA104394520	256592750	PAIRED	unspecified	GENOMIC	Mycobacterium tuberculosis complex sp.	ILLUMINA	2017-11-28T00:00:00Z	S	S	S	S
ERR2199919	WGS	PRJEB9680	SAMEA104394521	210436226	PAIRED	unspecified	GENOMIC	Mycobacterium tuberculosis complex sp.	ILLUMINA	2017-11-28T00:00:00Z	S	S	S	S
ERR2199920	WGS	PRJEB9680	SAMEA104394522	322429563	PAIRED	unspecified	GENOMIC	Mycobacterium tuberculosis complex sp.	ILLUMINA	2017-11-28T00:00:00Z	S	S	S	N/A
ERR2199921	WGS	PRJEB9680	SAMEA104394523	274839169	PAIRED	unspecified	GENOMIC	Mycobacterium tuberculosis complex sp.	ILLUMINA	2017-11-28T00:00:00Z	S	S	S	N/A
ERR2199922	WGS	PRJEB9680	SAMEA104394524	354601709	PAIRED	unspecified	GENOMIC	Mycobacterium tuberculosis complex sp.	ILLUMINA	2017-11-28T00:00:00Z	S	S	S	N/A
ERR2199923	WGS	PRJEB9680	SAMEA104394525	301483560	PAIRED	unspecified	GENOMIC	Mycobacterium tuberculosis complex sp.	ILLUMINA	2017-11-28T00:00:00Z	S	S	S	N/A
ERR2199924	WGS	PRJEB9680	SAMEA104394526	289137482	PAIRED	unspecified	GENOMIC	Mycobacterium tuberculosis complex sp.	ILLUMINA	2017-11-28T00:00:00Z	S	S	S	N/A
ERR2199925	WGS	PRJEB9680	SAMEA104394527	294684713	PAIRED	unspecified	GENOMIC	Mycobacterium tuberculosis complex sp.	ILLUMINA	2017-11-28T00:00:00Z	S	S	S	N/A
ERR2199926	WGS	PRJEB9680	SAMEA104394528	339104453	PAIRED	unspecified	GENOMIC	Mycobacterium tuberculosis complex sp.	ILLUMINA	2017-11-28T00:00:00Z	S	S	S	N/A
ERR2199927	WGS	PRJEB9680	SAMEA104394529	236809136	PAIRED	unspecified	GENOMIC	Mycobacterium tuberculosis complex sp.	ILLUMINA	2017-11-28T00:00:00Z	S	S	S	N/A
ERR2199928	WGS	PRJEB9680	SAMEA104394530	325148545	PAIRED	unspecified	GENOMIC	Mycobacterium tuberculosis complex sp.	ILLUMINA	2017-11-28T00:00:00Z	S	S	S	N/A
ERR2199929	WGS	PRJEB9680	SAMEA104394531	282141579	PAIRED	unspecified	GENOMIC	Mycobacterium tuberculosis complex sp.	ILLUMINA	2017-11-28T00:00:00Z	S	S	S	N/A
ERR2199930	WGS	PRJEB9680	SAMEA104394532	296921623	PAIRED	unspecified	GENOMIC	Mycobacterium tuberculosis complex sp.	ILLUMINA	2017-11-28T00:00:00Z	S	S	S	N/A
ERR2199931	WGS	PRJEB9680	SAMEA104394533	345215676	PAIRED	unspecified	GENOMIC	Mycobacterium tuberculosis complex sp.	ILLUMINA	2017-11-28T00:00:00Z	S	S	S	N/A
ERR2199932	WGS	PRJEB9680	SAMEA104394534	259716853	PAIRED	unspecified	GENOMIC	Mycobacterium tuberculosis complex sp.	ILLUMINA	2017-11-28T00:00:00Z	S	S	S	N/A
ERR2199933	WGS	PRJEB9680	SAMEA104394535	295269882	PAIRED	unspecified	GENOMIC	Mycobacterium tuberculosis complex sp.	ILLUMINA	2017-11-28T00:00:00Z	S	S	S	N/A
ERR2199934	WGS	PRJEB9680	SAMEA104394536	339223569	PAIRED	unspecified	GENOMIC	Mycobacterium tuberculosis complex sp.	ILLUMINA	2017-11-28T00:00:00Z	S	S	S	N/A
ERR2199935	WGS	PRJEB9680	SAMEA104394537	211881496	PAIRED	unspecified	GENOMIC	Mycobacterium tuberculosis complex sp.	ILLUMINA	2017-11-28T00:00:00Z	S	S	S	N/A
ERR2199936	WGS	PRJEB9680	SAMEA104394538	288154529	PAIRED	unspecified	GENOMIC	Mycobacterium tuberculosis complex sp.	ILLUMINA	2017-11-28T00:00:00Z	S	S	S	N/A
ERR2199937	WGS	PRJEB9680	SAMEA104394539	285541312	PAIRED	unspecified	GENOMIC	Mycobacterium tuberculosis complex sp.	ILLUMINA	2017-11-28T00:00:00Z	S	S	S	N/A
ERR2199938	WGS	PRJEB9680	SAMEA104394540	282640118	PAIRED	unspecified	GENOMIC	Mycobacterium tuberculosis complex sp.	ILLUMINA	2017-11-28T00:00:00Z	S	S	S	N/A
ERR2199939	WGS	PRJEB9680	SAMEA104394541	327934254	PAIRED	unspecified	GENOMIC	Mycobacterium tuberculosis complex sp.	ILLUMINA	2017-11-28T00:00:00Z	S	S	S	N/A
ERR2199940	WGS	PRJEB9680	SAMEA104394542	351715905	PAIRED	unspecified	GENOMIC	Mycobacterium tuberculosis complex sp.	ILLUMINA	2017-11-28T00:00:00Z	S	S	S	N/A
ERR2199941	WGS	PRJEB9680	SAMEA104394543	427415369	PAIRED	unspecified	GENOMIC	Mycobacterium tuberculosis complex sp.	ILLUMINA	2017-11-28T00:00:00Z	S	S	S	N/A
ERR2199942	WGS	PRJEB9680	SAMEA104394544	490467734	PAIRED	unspecified	GENOMIC	Mycobacterium tuberculosis complex sp.	ILLUMINA	2017-11-28T00:00:00Z	S	S	S	N/A
ERR2199943	WGS	PRJEB9680	SAMEA104394545	267591678	PAIRED	unspecified	GENOMIC	Mycobacterium tuberculosis complex sp.	ILLUMINA	2017-11-28T00:00:00Z	S	S	S	N/A
ERR2199944	WGS	PRJEB9680	SAMEA104394546	355079624	PAIRED	unspecified	GENOMIC	Mycobacterium tuberculosis complex sp.	ILLUMINA	2017-11-28T00:00:00Z	S	S	S	N/A
ERR2199945	WGS	PRJEB9680	SAMEA104394547	461225927	PAIRED	unspecified	GENOMIC	Mycobacterium tuberculosis complex sp.	ILLUMINA	2017-11-28T00:00:00Z	S	S	S	N/A
ERR2199946	WGS	PRJEB9680	SAMEA104394548	554556599	PAIRED	unspecified	GENOMIC	Mycobacterium tuberculosis complex sp.	ILLUMINA	2017-11-28T00:00:00Z	S	S	S	N/A
ERR2199947	WGS	PRJEB9680	SAMEA104394549	317225128	PAIRED	unspecified	GENOMIC	Mycobacterium tuberculosis complex sp.	ILLUMINA	2017-11-28T00:00:00Z	S	S	S	N/A
ERR2199948	WGS	PRJEB9680	SAMEA104394550	258473701	PAIRED	unspecified	GENOMIC	Mycobacterium tuberculosis complex sp.	ILLUMINA	2017-11-28T00:00:00Z	S	S	S	S
ERR2199949	WGS	PRJEB9680	SAMEA104394551	605861349	PAIRED	unspecified	GENOMIC	Mycobacterium tuberculosis complex sp.	ILLUMINA	2017-11-28T00:00:00Z	S	S	S	N/A
ERR2199950	WGS	PRJEB9680	SAMEA104394552	402458249	PAIRED	unspecified	GENOMIC	Mycobacterium tuberculosis complex sp.	ILLUMINA	2017-11-28T00:00:00Z	S	S	S	N/A
ERR2199951	WGS	PRJEB9680	SAMEA104394553	336436388	PAIRED	unspecified	GENOMIC	Mycobacterium tuberculosis complex sp.	ILLUMINA	2017-11-28T00:00:00Z	S	S	S	N/A
ERR2199952	WGS	PRJEB9680	SAMEA104394554	888320840	PAIRED	unspecified	GENOMIC	Mycobacterium tuberculosis complex sp.	ILLUMINA	2017-11-28T00:00:00Z	S	S	S	N/A
ERR2199954	WGS	PRJEB9680	SAMEA104394555	92187997	PAIRED	unspecified	GENOMIC	Mycobacterium tuberculosis complex sp.	ILLUMINA	2017-11-28T00:00:00Z	S	S	S	N/A
ERR2199955	WGS	PRJEB9680	SAMEA104394556	336850222	PAIRED	unspecified	GENOMIC	Mycobacterium tuberculosis complex sp.	ILLUMINA	2017-11-28T00:00:00Z	S	S	S	N/A
ERR2199956	WGS	PRJEB9680	SAMEA104394557	455406998	PAIRED	unspecified	GENOMIC	Mycobacterium tuberculosis complex sp.	ILLUMINA	2017-11-28T00:00:00Z	S	S	S	N/A
ERR2199957	WGS	PRJEB9680	SAMEA104394558	184775564	PAIRED	unspecified	GENOMIC	Mycobacterium tuberculosis complex sp.	ILLUMINA	2017-11-28T00:00:00Z	S	S	S	S
ERR2199958	WGS	PRJEB9680	SAMEA104394559	208876664	PAIRED	unspecified	GENOMIC	Mycobacterium tuberculosis complex sp.	ILLUMINA	2017-11-28T00:00:00Z	S	S	S	S
ERR2199960	WGS	PRJEB9680	SAMEA104394560	497432387	PAIRED	unspecified	GENOMIC	Mycobacterium tuberculosis complex sp.	ILLUMINA	2017-11-28T00:00:00Z	S	S	S	S
ERR2199961	WGS	PRJEB9680	SAMEA104394561	182770027	PAIRED	unspecified	GENOMIC	Mycobacterium tuberculosis complex sp.	ILLUMINA	2017-11-28T00:00:00Z	S	S	S	S
ERR2199962	WGS	PRJEB9680	SAMEA104394562	212206925	PAIRED	unspecified	GENOMIC	Mycobacterium tuberculosis complex sp.	ILLUMINA	2017-11-28T00:00:00Z	S	S	S	S
ERR2199963	WGS	PRJEB9680	SAMEA104394563	194254968	PAIRED	unspecified	GENOMIC	Mycobacterium tuberculosis complex sp.	ILLUMINA	2017-11-28T00:00:00Z	S	S	S	S
ERR2199964	WGS	PRJEB9680	SAMEA104394564	228557980	PAIRED	unspecified	GENOMIC	Mycobacterium tuberculosis complex sp.	ILLUMINA	2017-11-28T00:00:00Z	S	S	S	S
ERR2199965	WGS	PRJEB9680	SAMEA104394565	214961591	PAIRED	unspecified	GENOMIC	Mycobacterium tuberculosis complex sp.	ILLUMINA	2017-11-28T00:00:00Z	S	S	S	S
ERR2199966	WGS	PRJEB9680	SAMEA104394566	187856036	PAIRED	unspecified	GENOMIC	Mycobacterium tuberculosis complex sp.	ILLUMINA	2017-11-28T00:00:00Z	S	S	S	S
ERR2199967	WGS	PRJEB9680	SAMEA104394567	224413596	PAIRED	unspecified	GENOMIC	Mycobacterium tuberculosis complex sp.	ILLUMINA	2017-11-28T00:00:00Z	S	S	S	S
ERR2199969	WGS	PRJEB9680	SAMEA104394568	423101986	PAIRED	unspecified	GENOMIC	Mycobacterium tuberculosis complex sp.	ILLUMINA	2017-11-28T00:00:00Z	S	S	S	N/A
ERR2199970	WGS	PRJEB9680	SAMEA104394569	339591370	PAIRED	unspecified	GENOMIC	Mycobacterium tuberculosis complex sp.	ILLUMINA	2017-11-28T00:00:00Z	S	S	S	N/A
ERR2199971	WGS	PRJEB9680	SAMEA104394570	447520856	PAIRED	unspecified	GENOMIC	Mycobacterium tuberculosis complex sp.	ILLUMINA	2017-11-28T00:00:00Z	S	S	S	N/A
ERR2199972	WGS	PRJEB9680	SAMEA104394571	290040439	PAIRED	unspecified	GENOMIC	Mycobacterium tuberculosis complex sp.	ILLUMINA	2017-11-28T00:00:00Z	S	S	S	N/A
ERR2199973	WGS	PRJEB9680	SAMEA104394572	270546766	PAIRED	unspecified	GENOMIC	Mycobacterium tuberculosis complex sp.	ILLUMINA	2017-11-28T00:00:00Z	S	S	S	N/A
ERR2199974	WGS	PRJEB9680	SAMEA104394573	189097676	PAIRED	unspecified	GENOMIC	Mycobacterium tuberculosis complex sp.	ILLUMINA	2017-11-28T00:00:00Z	S	S	S	S
ERR2199975	WGS	PRJEB9680	SAMEA104394574	412232412	PAIRED	unspecified	GENOMIC	Mycobacterium tuberculosis complex sp.	ILLUMINA	2017-11-28T00:00:00Z	S	S	S	N/A
ERR2199976	WGS	PRJEB9680	SAMEA104394575	321270580	PAIRED	unspecified	GENOMIC	Mycobacterium tuberculosis complex sp.	ILLUMINA	2017-11-28T00:00:00Z	S	S	S	N/A
ERR2199977	WGS	PRJEB9680	SAMEA104394576	330783724	PAIRED	unspecified	GENOMIC	Mycobacterium tuberculosis complex sp.	ILLUMINA	2017-11-28T00:00:00Z	S	S	S	N/A
ERR2199978	WGS	PRJEB9680	SAMEA104394577	172880398	PAIRED	unspecified	GENOMIC	Mycobacterium tuberculosis complex sp.	ILLUMINA	2017-11-28T00:00:00Z	S	S	S	S
ERR2199979	WGS	PRJEB9680	SAMEA104394578	295868810	PAIRED	unspecified	GENOMIC	Mycobacterium tuberculosis complex sp.	ILLUMINA	2017-11-28T00:00:00Z	S	S	S	N/A
ERR2199980	WGS	PRJEB9680	SAMEA104394579	244124817	PAIRED	unspecified	GENOMIC	Mycobacterium tuberculosis complex sp.	ILLUMINA	2017-11-28T00:00:00Z	S	S	S	S
ERR2199981	WGS	PRJEB9680	SAMEA104394580	344563363	PAIRED	unspecified	GENOMIC	Mycobacterium tuberculosis complex sp.	ILLUMINA	2017-11-28T00:00:00Z	S	S	S	N/A
ERR2199982	WGS	PRJEB9680	SAMEA104394581	446313844	PAIRED	unspecified	GENOMIC	Mycobacterium tuberculosis complex sp.	ILLUMINA	2017-11-28T00:00:00Z	S	S	S	N/A
ERR2199983	WGS	PRJEB9680	SAMEA104394582	188971656	PAIRED	unspecified	GENOMIC	Mycobacterium tuberculosis complex sp.	ILLUMINA	2017-11-28T00:00:00Z	S	S	S	S
ERR2199985	WGS	PRJEB9680	SAMEA104394583	333700573	PAIRED	unspecified	GENOMIC	Mycobacterium tuberculosis complex sp.	ILLUMINA	2017-11-28T00:00:00Z	S	S	S	S
ERR2199986	WGS	PRJEB9680	SAMEA104394584	240780990	PAIRED	unspecified	GENOMIC	Mycobacterium tuberculosis complex sp.	ILLUMINA	2017-11-28T00:00:00Z	S	S	S	S
ERR2199987	WGS	PRJEB9680	SAMEA104394585	243566510	PAIRED	unspecified	GENOMIC	Mycobacterium tuberculosis complex sp.	ILLUMINA	2017-11-28T00:00:00Z	S	S	S	S
ERR2199989	WGS	PRJEB9680	SAMEA104394586	304785589	PAIRED	unspecified	GENOMIC	Mycobacterium tuberculosis complex sp.	ILLUMINA	2017-11-28T00:00:00Z	S	S	S	N/A
ERR2199990	WGS	PRJEB9680	SAMEA104394587	288149810	PAIRED	unspecified	GENOMIC	Mycobacterium tuberculosis complex sp.	ILLUMINA	2017-11-28T00:00:00Z	S	S	S	N/A
ERR2199991	WGS	PRJEB9680	SAMEA104394588	313420447	PAIRED	unspecified	GENOMIC	Mycobacterium tuberculosis complex sp.	ILLUMINA	2017-11-28T00:00:00Z	S	S	S	N/A
ERR2199992	WGS	PRJEB9680	SAMEA104394589	306173939	PAIRED	unspecified	GENOMIC	Mycobacterium tuberculosis complex sp.	ILLUMINA	2017-11-28T00:00:00Z	S	S	S	N/A
ERR2199993	WGS	PRJEB9680	SAMEA104394590	295093388	PAIRED	unspecified	GENOMIC	Mycobacterium tuberculosis complex sp.	ILLUMINA	2017-11-28T00:00:00Z	S	S	S	N/A
ERR2199995	WGS	PRJEB9680	SAMEA104394591	290208340	PAIRED	unspecified	GENOMIC	Mycobacterium tuberculosis complex sp.	ILLUMINA	2017-11-28T00:00:00Z	S	S	S	N/A
ERR2199996	WGS	PRJEB9680	SAMEA104394592	296740099	PAIRED	unspecified	GENOMIC	Mycobacterium tuberculosis complex sp.	ILLUMINA	2017-11-28T00:00:00Z	S	S	S	N/A
ERR2199998	WGS	PRJEB9680	SAMEA104394593	230038470	PAIRED	unspecified	GENOMIC	Mycobacterium tuberculosis complex sp.	ILLUMINA	2017-11-28T00:00:00Z	S	S	S	N/A
ERR2199999	WGS	PRJEB9680	SAMEA104394594	288738118	PAIRED	unspecified	GENOMIC	Mycobacterium tuberculosis complex sp.	ILLUMINA	2017-11-28T00:00:00Z	S	S	S	N/A
ERR2200000	WGS	PRJEB9680	SAMEA104394595	245935319	PAIRED	unspecified	GENOMIC	Mycobacterium tuberculosis complex sp.	ILLUMINA	2017-11-28T00:00:00Z	S	S	S	N/A
ERR2200001	WGS	PRJEB9680	SAMEA104394596	334621720	PAIRED	unspecified	GENOMIC	Mycobacterium tuberculosis complex sp.	ILLUMINA	2017-11-28T00:00:00Z	S	S	S	N/A
ERR2200002	WGS	PRJEB9680	SAMEA104394597	317479012	PAIRED	unspecified	GENOMIC	Mycobacterium tuberculosis complex sp.	ILLUMINA	2017-11-28T00:00:00Z	S	S	S	N/A
ERR2200003	WGS	PRJEB9680	SAMEA104394598	200690523	PAIRED	unspecified	GENOMIC	Mycobacterium tuberculosis complex sp.	ILLUMINA	2017-11-28T00:00:00Z	S	S	S	S
ERR2200004	WGS	PRJEB9680	SAMEA104394599	304716671	PAIRED	unspecified	GENOMIC	Mycobacterium tuberculosis complex sp.	ILLUMINA	2017-11-28T00:00:00Z	S	S	S	N/A
ERR2200005	WGS	PRJEB9680	SAMEA104394600	195732224	PAIRED	unspecified	GENOMIC	Mycobacterium tuberculosis complex sp.	ILLUMINA	2017-11-28T00:00:00Z	S	S	S	N/A
ERR2200006	WGS	PRJEB9680	SAMEA104394601	282125527	PAIRED	unspecified	GENOMIC	Mycobacterium tuberculosis complex sp.	ILLUMINA	2017-11-28T00:00:00Z	S	S	S	N/A
ERR2200007	WGS	PRJEB9680	SAMEA104394602	292643066	PAIRED	unspecified	GENOMIC	Mycobacterium tuberculosis complex sp.	ILLUMINA	2017-11-28T00:00:00Z	S	S	S	N/A
ERR2200008	WGS	PRJEB9680	SAMEA104394603	330419049	PAIRED	unspecified	GENOMIC	Mycobacterium tuberculosis complex sp.	ILLUMINA	2017-11-28T00:00:00Z	S	S	S	N/A
ERR2200009	WGS	PRJEB9680	SAMEA104394604	372249557	PAIRED	unspecified	GENOMIC	Mycobacterium tuberculosis complex sp.	ILLUMINA	2017-11-28T00:00:00Z	S	S	S	N/A
ERR2200010	WGS	PRJEB9680	SAMEA104394605	309397781	PAIRED	unspecified	GENOMIC	Mycobacterium tuberculosis complex sp.	ILLUMINA	2017-11-28T00:00:00Z	S	S	S	N/A
ERR2200012	WGS	PRJEB9680	SAMEA104394606	251452584	PAIRED	unspecified	GENOMIC	Mycobacterium tuberculosis complex sp.	ILLUMINA	2017-11-28T00:00:00Z	S	S	S	S
ERR2200013	WGS	PRJEB9680	SAMEA104394607	303771606	PAIRED	unspecified	GENOMIC	Mycobacterium tuberculosis complex sp.	ILLUMINA	2017-11-28T00:00:00Z	S	S	S	N/A
ERR2200014	WGS	PRJEB9680	SAMEA104394608	383928127	PAIRED	unspecified	GENOMIC	Mycobacterium tuberculosis complex sp.	ILLUMINA	2017-11-28T00:00:00Z	S	S	S	N/A
ERR2200015	WGS	PRJEB9680	SAMEA104394609	301686242	PAIRED	unspecified	GENOMIC	Mycobacterium tuberculosis complex sp.	ILLUMINA	2017-11-28T00:00:00Z	S	S	S	N/A
ERR2200016	WGS	PRJEB9680	SAMEA104394610	228981915	PAIRED	unspecified	GENOMIC	Mycobacterium tuberculosis complex sp.	ILLUMINA	2017-11-28T00:00:00Z	S	S	S	S
ERR2200017	WGS	PRJEB9680	SAMEA104394611	397774060	PAIRED	unspecified	GENOMIC	Mycobacterium tuberculosis complex sp.	ILLUMINA	2017-11-28T00:00:00Z	S	S	S	N/A
ERR2200018	WGS	PRJEB9680	SAMEA104394612	265968833	PAIRED	unspecified	GENOMIC	Mycobacterium tuberculosis complex sp.	ILLUMINA	2017-11-28T00:00:00Z	S	S	S	N/A
ERR2200019	WGS	PRJEB9680	SAMEA104394613	253806605	PAIRED	unspecified	GENOMIC	Mycobacterium tuberculosis complex sp.	ILLUMINA	2017-11-28T00:00:00Z	S	S	S	N/A
ERR2200020	WGS	PRJEB9680	SAMEA104394614	263391779	PAIRED	unspecified	GENOMIC	Mycobacterium tuberculosis complex sp.	ILLUMINA	2017-11-28T00:00:00Z	S	S	S	N/A
ERR2200021	WGS	PRJEB9680	SAMEA104394615	273702868	PAIRED	unspecified	GENOMIC	Mycobacterium tuberculosis complex sp.	ILLUMINA	2017-11-28T00:00:00Z	S	S	S	N/A
ERR2200023	WGS	PRJEB9680	SAMEA104394616	242365749	PAIRED	unspecified	GENOMIC	Mycobacterium tuberculosis complex sp.	ILLUMINA	2017-11-28T00:00:00Z	S	S	S	N/A
ERR2200024	WGS	PRJEB9680	SAMEA104394617	278720264	PAIRED	unspecified	GENOMIC	Mycobacterium tuberculosis complex sp.	ILLUMINA	2017-11-28T00:00:00Z	S	S	S	N/A
ERR2200025	WGS	PRJEB9680	SAMEA104394618	267152308	PAIRED	unspecified	GENOMIC	Mycobacterium tuberculosis complex sp.	ILLUMINA	2017-11-28T00:00:00Z	S	S	S	N/A
ERR2200027	WGS	PRJEB9680	SAMEA104394619	459524224	PAIRED	unspecified	GENOMIC	Mycobacterium tuberculosis complex sp.	ILLUMINA	2017-11-28T00:00:00Z	S	S	S	S
ERR2200028	WGS	PRJEB9680	SAMEA104394620	228082714	PAIRED	unspecified	GENOMIC	Mycobacterium tuberculosis complex sp.	ILLUMINA	2017-11-28T00:00:00Z	S	S	S	S
ERR2200029	WGS	PRJEB9680	SAMEA104394621	231086948	PAIRED	unspecified	GENOMIC	Mycobacterium tuberculosis complex sp.	ILLUMINA	2017-11-28T00:00:00Z	S	S	S	S
ERR2200032	WGS	PRJEB9680	SAMEA104394622	553958644	PAIRED	unspecified	GENOMIC	Mycobacterium tuberculosis complex sp.	ILLUMINA	2017-11-28T00:00:00Z	S	S	S	N/A
ERR2200033	WGS	PRJEB9680	SAMEA104394623	392269607	PAIRED	unspecified	GENOMIC	Mycobacterium tuberculosis complex sp.	ILLUMINA	2017-11-28T00:00:00Z	S	S	S	N/A
ERR2200034	WGS	PRJEB9680	SAMEA104394624	342609989	PAIRED	unspecified	GENOMIC	Mycobacterium tuberculosis complex sp.	ILLUMINA	2017-11-28T00:00:00Z	S	S	S	N/A
ERR2200035	WGS	PRJEB9680	SAMEA104394625	295258125	PAIRED	unspecified	GENOMIC	Mycobacterium tuberculosis complex sp.	ILLUMINA	2017-11-28T00:00:00Z	S	S	S	N/A
ERR2200036	WGS	PRJEB9680	SAMEA104394626	251801892	PAIRED	unspecified	GENOMIC	Mycobacterium tuberculosis complex sp.	ILLUMINA	2017-11-28T00:00:00Z	S	S	S	S
ERR2200037	WGS	PRJEB9680	SAMEA104394627	300143182	PAIRED	unspecified	GENOMIC	Mycobacterium tuberculosis complex sp.	ILLUMINA	2017-11-28T00:00:00Z	S	S	S	N/A
ERR2200038	WGS	PRJEB9680	SAMEA104394628	287967050	PAIRED	unspecified	GENOMIC	Mycobacterium tuberculosis complex sp.	ILLUMINA	2017-11-28T00:00:00Z	S	S	S	N/A
ERR2200039	WGS	PRJEB9680	SAMEA104394629	326137578	PAIRED	unspecified	GENOMIC	Mycobacterium tuberculosis complex sp.	ILLUMINA	2017-11-28T00:00:00Z	S	S	S	N/A
ERR2200040	WGS	PRJEB9680	SAMEA104394630	368778813	PAIRED	unspecified	GENOMIC	Mycobacterium tuberculosis complex sp.	ILLUMINA	2017-11-28T00:00:00Z	S	S	S	N/A
ERR2200041	WGS	PRJEB9680	SAMEA104394631	238213976	PAIRED	unspecified	GENOMIC	Mycobacterium tuberculosis complex sp.	ILLUMINA	2017-11-28T00:00:00Z	S	S	S	S
ERR2200042	WGS	PRJEB9680	SAMEA104394632	208950646	PAIRED	unspecified	GENOMIC	Mycobacterium tuberculosis complex sp.	ILLUMINA	2017-11-28T00:00:00Z	S	S	S	S
ERR2200043	WGS	PRJEB9680	SAMEA104394633	429352744	PAIRED	unspecified	GENOMIC	Mycobacterium tuberculosis complex sp.	ILLUMINA	2017-11-28T00:00:00Z	S	S	S	N/A
ERR2200044	WGS	PRJEB9680	SAMEA104394634	389761653	PAIRED	unspecified	GENOMIC	Mycobacterium tuberculosis complex sp.	ILLUMINA	2017-11-28T00:00:00Z	S	S	S	N/A
ERR2200045	WGS	PRJEB9680	SAMEA104394635	428275818	PAIRED	unspecified	GENOMIC	Mycobacterium tuberculosis complex sp.	ILLUMINA	2017-11-28T00:00:00Z	S	S	S	N/A
ERR2200049	WGS	PRJEB9680	SAMEA104394636	384701264	PAIRED	unspecified	GENOMIC	Mycobacterium tuberculosis complex sp.	ILLUMINA	2017-11-28T00:00:00Z	S	S	S	N/A
ERR2200050	WGS	PRJEB9680	SAMEA104394637	229532021	PAIRED	unspecified	GENOMIC	Mycobacterium tuberculosis complex sp.	ILLUMINA	2017-11-28T00:00:00Z	S	S	S	S
ERR2200051	WGS	PRJEB9680	SAMEA104394638	254929865	PAIRED	unspecified	GENOMIC	Mycobacterium tuberculosis complex sp.	ILLUMINA	2017-11-28T00:00:00Z	S	S	S	N/A
ERR2200052	WGS	PRJEB9680	SAMEA104394639	372932700	PAIRED	unspecified	GENOMIC	Mycobacterium tuberculosis complex sp.	ILLUMINA	2017-11-28T00:00:00Z	S	S	S	N/A
ERR2200053	WGS	PRJEB9680	SAMEA104394640	235579898	PAIRED	unspecified	GENOMIC	Mycobacterium tuberculosis complex sp.	ILLUMINA	2017-11-28T00:00:00Z	S	S	S	S
ERR2200054	WGS	PRJEB9680	SAMEA104394641	219380958	PAIRED	unspecified	GENOMIC	Mycobacterium tuberculosis complex sp.	ILLUMINA	2017-11-28T00:00:00Z	S	S	S	S
ERR2200055	WGS	PRJEB9680	SAMEA104394642	218430180	PAIRED	unspecified	GENOMIC	Mycobacterium tuberculosis complex sp.	ILLUMINA	2017-11-28T00:00:00Z	S	S	S	S
ERR2200056	WGS	PRJEB9680	SAMEA104394643	200219642	PAIRED	unspecified	GENOMIC	Mycobacterium tuberculosis complex sp.	ILLUMINA	2017-11-28T00:00:00Z	S	S	S	S
ERR2200057	WGS	PRJEB9680	SAMEA104394644	207969632	PAIRED	unspecified	GENOMIC	Mycobacterium tuberculosis complex sp.	ILLUMINA	2017-11-28T00:00:00Z	S	S	S	S
ERR2200059	WGS	PRJEB9680	SAMEA104394645	260412825	PAIRED	unspecified	GENOMIC	Mycobacterium tuberculosis complex sp.	ILLUMINA	2017-11-28T00:00:00Z	S	S	S	S
ERR2200062	WGS	PRJEB9680	SAMEA104394646	261049780	PAIRED	unspecified	GENOMIC	Mycobacterium tuberculosis complex sp.	ILLUMINA	2017-11-28T00:00:00Z	S	S	S	S
ERR2200063	WGS	PRJEB9680	SAMEA104394647	239946067	PAIRED	unspecified	GENOMIC	Mycobacterium tuberculosis complex sp.	ILLUMINA	2017-11-28T00:00:00Z	S	S	S	S
ERR2200065	WGS	PRJEB9680	SAMEA104394648	304694272	PAIRED	unspecified	GENOMIC	Mycobacterium tuberculosis complex sp.	ILLUMINA	2017-11-28T00:00:00Z	S	S	S	N/A
ERR2200067	WGS	PRJEB9680	SAMEA104394649	333170970	PAIRED	unspecified	GENOMIC	Mycobacterium tuberculosis complex sp.	ILLUMINA	2017-11-28T00:00:00Z	S	S	S	N/A
ERR2200069	WGS	PRJEB9680	SAMEA104394650	72072771	PAIRED	unspecified	GENOMIC	Mycobacterium tuberculosis complex sp.	ILLUMINA	2017-11-28T00:00:00Z	S	S	S	N/A
ERR2200070	WGS	PRJEB9680	SAMEA104394651	220597700	PAIRED	unspecified	GENOMIC	Mycobacterium tuberculosis complex sp.	ILLUMINA	2017-11-28T00:00:00Z	R	R	R	R
ERR2200071	WGS	PRJEB9680	SAMEA104394652	277128599	PAIRED	unspecified	GENOMIC	Mycobacterium tuberculosis complex sp.	ILLUMINA	2017-11-28T00:00:00Z	R	S	S	S
ERR2200072	WGS	PRJEB9680	SAMEA104394653	193098894	PAIRED	unspecified	GENOMIC	Mycobacterium tuberculosis complex sp.	ILLUMINA	2017-11-28T00:00:00Z	S	S	S	R
ERR2200073	WGS	PRJEB9680	SAMEA104394654	189839221	PAIRED	unspecified	GENOMIC	Mycobacterium tuberculosis complex sp.	ILLUMINA	2017-11-28T00:00:00Z	S	S	S	S
ERR2200074	WGS	PRJEB9680	SAMEA104394655	251586633	PAIRED	unspecified	GENOMIC	Mycobacterium tuberculosis complex sp.	ILLUMINA	2017-11-28T00:00:00Z	S	S	S	N/A
ERR2200076	WGS	PRJEB9680	SAMEA104394656	300482600	PAIRED	unspecified	GENOMIC	Mycobacterium tuberculosis complex sp.	ILLUMINA	2017-11-28T00:00:00Z	S	S	S	N/A
ERR2200077	WGS	PRJEB9680	SAMEA104394657	337845746	PAIRED	unspecified	GENOMIC	Mycobacterium tuberculosis complex sp.	ILLUMINA	2017-11-28T00:00:00Z	S	S	S	N/A
ERR2200078	WGS	PRJEB9680	SAMEA104394658	367910909	PAIRED	unspecified	GENOMIC	Mycobacterium tuberculosis complex sp.	ILLUMINA	2017-11-28T00:00:00Z	S	S	S	N/A
ERR2200079	WGS	PRJEB9680	SAMEA104394659	367242625	PAIRED	unspecified	GENOMIC	Mycobacterium tuberculosis complex sp.	ILLUMINA	2017-11-28T00:00:00Z	S	S	S	N/A
ERR2200080	WGS	PRJEB9680	SAMEA104394660	295055819	PAIRED	unspecified	GENOMIC	Mycobacterium tuberculosis complex sp.	ILLUMINA	2017-11-28T00:00:00Z	S	S	S	N/A
ERR2200081	WGS	PRJEB9680	SAMEA104394661	254648141	PAIRED	unspecified	GENOMIC	Mycobacterium tuberculosis complex sp.	ILLUMINA	2017-11-28T00:00:00Z	S	S	S	S
ERR2200082	WGS	PRJEB9680	SAMEA104394662	214393673	PAIRED	unspecified	GENOMIC	Mycobacterium tuberculosis complex sp.	ILLUMINA	2017-11-28T00:00:00Z	S	S	S	S
ERR2200084	WGS	PRJEB9680	SAMEA104394663	252295220	PAIRED	unspecified	GENOMIC	Mycobacterium tuberculosis complex sp.	ILLUMINA	2017-11-28T00:00:00Z	S	S	S	S
ERR2200085	WGS	PRJEB9680	SAMEA104394664	244215109	PAIRED	unspecified	GENOMIC	Mycobacterium tuberculosis complex sp.	ILLUMINA	2017-11-28T00:00:00Z	S	S	S	S
ERR2200086	WGS	PRJEB9680	SAMEA2535278	246171573	PAIRED	unspecified	GENOMIC	Mycobacterium tuberculosis complex sp.	ILLUMINA	2017-11-28T00:00:00Z	S	S	S	S
ERR2200087	WGS	PRJEB9680	SAMEA104394665	223295243	PAIRED	unspecified	GENOMIC	Mycobacterium tuberculosis complex sp.	ILLUMINA	2017-11-28T00:00:00Z	S	S	S	N/A
ERR2200088	WGS	PRJEB9680	SAMEA104394666	298219571	PAIRED	unspecified	GENOMIC	Mycobacterium tuberculosis complex sp.	ILLUMINA	2017-11-28T00:00:00Z	S	S	S	N/A
ERR2200089	WGS	PRJEB9680	SAMEA104394667	237532925	PAIRED	unspecified	GENOMIC	Mycobacterium tuberculosis complex sp.	ILLUMINA	2017-11-28T00:00:00Z	S	S	S	S
ERR2200090	WGS	PRJEB9680	SAMEA104394668	259516989	PAIRED	unspecified	GENOMIC	Mycobacterium tuberculosis complex sp.	ILLUMINA	2017-11-28T00:00:00Z	S	S	S	S
ERR2200091	WGS	PRJEB9680	SAMEA104394669	185960803	PAIRED	unspecified	GENOMIC	Mycobacterium tuberculosis complex sp.	ILLUMINA	2017-11-28T00:00:00Z	S	S	S	S
ERR2200092	WGS	PRJEB9680	SAMEA104394670	390851514	PAIRED	unspecified	GENOMIC	Mycobacterium tuberculosis complex sp.	ILLUMINA	2017-11-28T00:00:00Z	R	R	R	S
ERR2200093	WGS	PRJEB9680	SAMEA104394671	321868646	PAIRED	unspecified	GENOMIC	Mycobacterium tuberculosis complex sp.	ILLUMINA	2017-11-28T00:00:00Z	R	R	R	S
ERR2200096	WGS	PRJEB9680	SAMEA104394672	287094188	PAIRED	unspecified	GENOMIC	Mycobacterium tuberculosis complex sp.	ILLUMINA	2017-11-28T00:00:00Z	S	S	S	N/A
ERR2200097	WGS	PRJEB9680	SAMEA104394673	215310129	PAIRED	unspecified	GENOMIC	Mycobacterium tuberculosis complex sp.	ILLUMINA	2017-11-28T00:00:00Z	S	S	S	S
ERR2200099	WGS	PRJEB9680	SAMEA104394674	502210091	PAIRED	unspecified	GENOMIC	Mycobacterium tuberculosis complex sp.	ILLUMINA	2017-11-28T00:00:00Z	S	S	S	S
ERR2200100	WGS	PRJEB9680	SAMEA104394675	266582873	PAIRED	unspecified	GENOMIC	Mycobacterium tuberculosis complex sp.	ILLUMINA	2017-11-28T00:00:00Z	S	S	S	S
ERR2200101	WGS	PRJEB9680	SAMEA104394676	302172411	PAIRED	unspecified	GENOMIC	Mycobacterium tuberculosis complex sp.	ILLUMINA	2017-11-28T00:00:00Z	S	S	S	S
ERR2200102	WGS	PRJEB9680	SAMEA104394677	195249746	PAIRED	unspecified	GENOMIC	Mycobacterium tuberculosis complex sp.	ILLUMINA	2017-11-28T00:00:00Z	S	S	S	S
ERR2200103	WGS	PRJEB9680	SAMEA104394678	343662039	PAIRED	unspecified	GENOMIC	Mycobacterium tuberculosis complex sp.	ILLUMINA	2017-11-28T00:00:00Z	S	S	S	N/A
ERR2200104	WGS	PRJEB9680	SAMEA2534178	847050519	PAIRED	unspecified	GENOMIC	Mycobacterium tuberculosis complex sp.	ILLUMINA	2017-11-28T00:00:00Z	S	S	S	S
ERR2200105	WGS	PRJEB9680	SAMEA104394679	313447992	PAIRED	unspecified	GENOMIC	Mycobacterium tuberculosis complex sp.	ILLUMINA	2017-11-28T00:00:00Z	S	S	S	N/A
ERR2200106	WGS	PRJEB9680	SAMEA104394680	259588616	PAIRED	unspecified	GENOMIC	Mycobacterium tuberculosis complex sp.	ILLUMINA	2017-11-28T00:00:00Z	S	S	S	S
ERR2200107	WGS	PRJEB9680	SAMEA104394681	199765682	PAIRED	unspecified	GENOMIC	Mycobacterium tuberculosis complex sp.	ILLUMINA	2017-11-28T00:00:00Z	S	S	S	S
ERR2200108	WGS	PRJEB9680	SAMEA104394682	254094633	PAIRED	unspecified	GENOMIC	Mycobacterium tuberculosis complex sp.	ILLUMINA	2017-11-28T00:00:00Z	S	S	S	S
ERR2200109	WGS	PRJEB9680	SAMEA104394683	216806929	PAIRED	unspecified	GENOMIC	Mycobacterium tuberculosis complex sp.	ILLUMINA	2017-11-28T00:00:00Z	S	S	S	S
ERR2200110	WGS	PRJEB9680	SAMEA104394684	252597998	PAIRED	unspecified	GENOMIC	Mycobacterium tuberculosis complex sp.	ILLUMINA	2017-11-28T00:00:00Z	S	S	S	S
ERR2200111	WGS	PRJEB9680	SAMEA104394685	285250831	PAIRED	unspecified	GENOMIC	Mycobacterium tuberculosis complex sp.	ILLUMINA	2017-11-28T00:00:00Z	S	S	S	S
ERR2200112	WGS	PRJEB9680	SAMEA104394686	206091594	PAIRED	unspecified	GENOMIC	Mycobacterium tuberculosis complex sp.	ILLUMINA	2017-11-28T00:00:00Z	S	S	S	S
ERR2200113	WGS	PRJEB9680	SAMEA104394687	211387056	PAIRED	unspecified	GENOMIC	Mycobacterium tuberculosis complex sp.	ILLUMINA	2017-11-28T00:00:00Z	S	S	S	S
ERR2200114	WGS	PRJEB9680	SAMEA104394688	186624794	PAIRED	unspecified	GENOMIC	Mycobacterium tuberculosis complex sp.	ILLUMINA	2017-11-28T00:00:00Z	S	S	S	S
ERR2200115	WGS	PRJEB9680	SAMEA104394689	244559525	PAIRED	unspecified	GENOMIC	Mycobacterium tuberculosis complex sp.	ILLUMINA	2017-11-28T00:00:00Z	S	S	S	N/A
ERR2200116	WGS	PRJEB9680	SAMEA104394690	195692764	PAIRED	unspecified	GENOMIC	Mycobacterium tuberculosis complex sp.	ILLUMINA	2017-11-28T00:00:00Z	S	S	S	S
ERR2200117	WGS	PRJEB9680	SAMEA104394691	326572737	PAIRED	unspecified	GENOMIC	Mycobacterium tuberculosis complex sp.	ILLUMINA	2017-11-28T00:00:00Z	S	S	S	N/A
ERR2200118	WGS	PRJEB9680	SAMEA104394692	316191489	PAIRED	unspecified	GENOMIC	Mycobacterium tuberculosis complex sp.	ILLUMINA	2017-11-28T00:00:00Z	S	S	S	N/A
ERR2200119	WGS	PRJEB9680	SAMEA104394693	355059742	PAIRED	unspecified	GENOMIC	Mycobacterium tuberculosis complex sp.	ILLUMINA	2017-11-28T00:00:00Z	S	S	S	N/A
ERR2200120	WGS	PRJEB9680	SAMEA104394694	169259043	PAIRED	unspecified	GENOMIC	Mycobacterium tuberculosis complex sp.	ILLUMINA	2017-11-28T00:00:00Z	S	S	S	S
ERR2200121	WGS	PRJEB9680	SAMEA104394695	231286515	PAIRED	unspecified	GENOMIC	Mycobacterium tuberculosis complex sp.	ILLUMINA	2017-11-28T00:00:00Z	S	S	S	S
ERR2200123	WGS	PRJEB9680	SAMEA104394696	195547971	PAIRED	unspecified	GENOMIC	Mycobacterium tuberculosis complex sp.	ILLUMINA	2017-11-28T00:00:00Z	S	S	S	S
ERR2200124	WGS	PRJEB9680	SAMEA104394697	196434962	PAIRED	unspecified	GENOMIC	Mycobacterium tuberculosis complex sp.	ILLUMINA	2017-11-28T00:00:00Z	S	S	S	S
ERR2200125	WGS	PRJEB9680	SAMEA104394698	286024650	PAIRED	unspecified	GENOMIC	Mycobacterium tuberculosis complex sp.	ILLUMINA	2017-11-28T00:00:00Z	S	S	S	S
ERR2200126	WGS	PRJEB9680	SAMEA104394699	239380847	PAIRED	unspecified	GENOMIC	Mycobacterium tuberculosis complex sp.	ILLUMINA	2017-11-28T00:00:00Z	S	S	S	S
ERR2200127	WGS	PRJEB9680	SAMEA104394700	293054540	PAIRED	unspecified	GENOMIC	Mycobacterium tuberculosis complex sp.	ILLUMINA	2017-11-28T00:00:00Z	S	S	S	S
ERR2200129	WGS	PRJEB9680	SAMEA104394701	456660797	PAIRED	unspecified	GENOMIC	Mycobacterium tuberculosis complex sp.	ILLUMINA	2017-11-28T00:00:00Z	S	S	S	S
ERR2200130	WGS	PRJEB9680	SAMEA104394702	180199144	PAIRED	unspecified	GENOMIC	Mycobacterium tuberculosis complex sp.	ILLUMINA	2017-11-28T00:00:00Z	S	S	S	S
ERR2200131	WGS	PRJEB9680	SAMEA104394703	208636803	PAIRED	unspecified	GENOMIC	Mycobacterium tuberculosis complex sp.	ILLUMINA	2017-11-28T00:00:00Z	S	S	S	S
ERR2200132	WGS	PRJEB9680	SAMEA104394704	255214501	PAIRED	unspecified	GENOMIC	Mycobacterium tuberculosis complex sp.	ILLUMINA	2017-11-28T00:00:00Z	S	S	S	S
ERR2200133	WGS	PRJEB9680	SAMEA104394705	406838807	PAIRED	unspecified	GENOMIC	Mycobacterium tuberculosis complex sp.	ILLUMINA	2017-11-28T00:00:00Z	S	S	S	S
ERR2200134	WGS	PRJEB9680	SAMEA104394706	265857997	PAIRED	unspecified	GENOMIC	Mycobacterium tuberculosis complex sp.	ILLUMINA	2017-11-28T00:00:00Z	S	S	S	S
ERR2200136	WGS	PRJEB9680	SAMEA104394707	364047521	PAIRED	unspecified	GENOMIC	Mycobacterium tuberculosis complex sp.	ILLUMINA	2017-11-28T00:00:00Z	S	S	S	S
ERR2200138	WGS	PRJEB9680	SAMEA104394708	577867304	PAIRED	unspecified	GENOMIC	Mycobacterium tuberculosis complex sp.	ILLUMINA	2017-11-28T00:00:00Z	R	R	R	R
ERR2200139	WGS	PRJEB9680	SAMEA104394709	423127671	PAIRED	unspecified	GENOMIC	Mycobacterium tuberculosis complex sp.	ILLUMINA	2017-11-28T00:00:00Z	S	S	S	N/A
ERR2200140	WGS	PRJEB9680	SAMEA104394710	254023136	PAIRED	unspecified	GENOMIC	Mycobacterium tuberculosis complex sp.	ILLUMINA	2017-11-28T00:00:00Z	S	S	S	S
ERR2200141	WGS	PRJEB9680	SAMEA104394711	271924139	PAIRED	unspecified	GENOMIC	Mycobacterium tuberculosis complex sp.	ILLUMINA	2017-11-28T00:00:00Z	S	S	S	S
ERR2200143	WGS	PRJEB9680	SAMEA104394712	398047138	PAIRED	unspecified	GENOMIC	Mycobacterium tuberculosis complex sp.	ILLUMINA	2017-11-28T00:00:00Z	S	S	S	S
ERR2200144	WGS	PRJEB9680	SAMEA104394713	287585782	PAIRED	unspecified	GENOMIC	Mycobacterium tuberculosis complex sp.	ILLUMINA	2017-11-28T00:00:00Z	S	S	S	S
ERR2200145	WGS	PRJEB9680	SAMEA104394714	259539170	PAIRED	unspecified	GENOMIC	Mycobacterium tuberculosis complex sp.	ILLUMINA	2017-11-28T00:00:00Z	S	S	S	S
ERR2200147	WGS	PRJEB9680	SAMEA104394715	421597482	PAIRED	unspecified	GENOMIC	Mycobacterium tuberculosis complex sp.	ILLUMINA	2017-11-28T00:00:00Z	S	S	S	S
ERR2200148	WGS	PRJEB9680	SAMEA104394716	137692206	PAIRED	unspecified	GENOMIC	Mycobacterium tuberculosis complex sp.	ILLUMINA	2017-11-28T00:00:00Z	R	R	S	R
ERR2200149	WGS	PRJEB9680	SAMEA104394717	368264861	PAIRED	unspecified	GENOMIC	Mycobacterium tuberculosis complex sp.	ILLUMINA	2017-11-28T00:00:00Z	S	S	S	S
ERR2200151	WGS	PRJEB9680	SAMEA104394718	485736567	PAIRED	unspecified	GENOMIC	Mycobacterium tuberculosis complex sp.	ILLUMINA	2017-11-28T00:00:00Z	S	S	S	S
ERR1768629	WGS	PRJEB18724	SAMEA36322918	263058279	PAIRED	unspecified	GENOMIC	Mycobacterium tuberculosis complex sp.	ILLUMINA	2016-12-30T00:00:00Z	R	R	R	R
ERR1768638	WGS	PRJEB18724	SAMEA36310168	369204243	PAIRED	unspecified	GENOMIC	Mycobacterium tuberculosis complex sp.	ILLUMINA	2016-12-30T00:00:00Z	R	R	R	R
ERR2041682	WGS	PRJEB21809	SAMEA104172468	238411635	PAIRED	unspecified	GENOMIC	Mycobacterium tuberculosis complex sp.	ILLUMINA	2017-09-18T00:00:00Z	R	R	S	S
ERR2041683	WGS	PRJEB21809	SAMEA104172430	275175066	PAIRED	unspecified	GENOMIC	Mycobacterium tuberculosis complex sp.	ILLUMINA	2017-09-18T00:00:00Z	R	R	R	S
ERR2041684	WGS	PRJEB21809	SAMEA104172482	363470733	PAIRED	unspecified	GENOMIC	Mycobacterium tuberculosis complex sp.	ILLUMINA	2017-09-18T00:00:00Z	R	R	R	S
ERR2041685	WGS	PRJEB21809	SAMEA104172416	297098529	PAIRED	unspecified	GENOMIC	Mycobacterium tuberculosis complex sp.	ILLUMINA	2017-09-18T00:00:00Z	R	R	R	S
ERR2041687	WGS	PRJEB21809	SAMEA104172443	124959087	PAIRED	unspecified	GENOMIC	Mycobacterium tuberculosis complex sp.	ILLUMINA	2017-09-18T00:00:00Z	R	R	N/A	R
ERR2041688	WGS	PRJEB21809	SAMEA104172448	186676546	PAIRED	unspecified	GENOMIC	Mycobacterium tuberculosis complex sp.	ILLUMINA	2017-09-18T00:00:00Z	R	R	R	R
ERR2041689	WGS	PRJEB21809	SAMEA104172449	198521731	PAIRED	unspecified	GENOMIC	Mycobacterium tuberculosis complex sp.	ILLUMINA	2017-09-18T00:00:00Z	R	R	R	R
ERR2041691	WGS	PRJEB21809	SAMEA104172418	147562339	PAIRED	unspecified	GENOMIC	Mycobacterium tuberculosis complex sp.	ILLUMINA	2017-09-18T00:00:00Z	R	R	N/A	R
ERR2041693	WGS	PRJEB21809	SAMEA104172508	128015416	PAIRED	unspecified	GENOMIC	Mycobacterium tuberculosis complex sp.	ILLUMINA	2017-09-18T00:00:00Z	R	R	R	S
ERR2041695	WGS	PRJEB21809	SAMEA104172417	79414966	PAIRED	unspecified	GENOMIC	Mycobacterium tuberculosis complex sp.	ILLUMINA	2017-09-18T00:00:00Z	R	R	N/A	R
ERR2041696	WGS	PRJEB21809	SAMEA104172473	293943962	PAIRED	unspecified	GENOMIC	Mycobacterium tuberculosis complex sp.	ILLUMINA	2017-09-18T00:00:00Z	R	R	S	S
ERR2041698	WGS	PRJEB21809	SAMEA104172435	254809086	PAIRED	unspecified	GENOMIC	Mycobacterium tuberculosis complex sp.	ILLUMINA	2017-09-18T00:00:00Z	R	R	R	R
ERR2041700	WGS	PRJEB21809	SAMEA104172431	97979799	PAIRED	unspecified	GENOMIC	Mycobacterium tuberculosis complex sp.	ILLUMINA	2017-09-18T00:00:00Z	R	R	R	R
ERR2041702	WGS	PRJEB21809	SAMEA104172469	105054134	PAIRED	unspecified	GENOMIC	Mycobacterium tuberculosis complex sp.	ILLUMINA	2017-09-18T00:00:00Z	R	R	R	R
ERR2041704	WGS	PRJEB21809	SAMEA104172421	140577460	PAIRED	unspecified	GENOMIC	Mycobacterium tuberculosis complex sp.	ILLUMINA	2017-09-18T00:00:00Z	R	R	S	R
ERR2041706	WGS	PRJEB21809	SAMEA104172419	182016105	PAIRED	unspecified	GENOMIC	Mycobacterium tuberculosis complex sp.	ILLUMINA	2017-09-18T00:00:00Z	R	R	S	R
ERR2041708	WGS	PRJEB21809	SAMEA104172488	164637490	PAIRED	unspecified	GENOMIC	Mycobacterium tuberculosis complex sp.	ILLUMINA	2017-09-18T00:00:00Z	R	R	S	R
ERR2041709	WGS	PRJEB21809	SAMEA104172450	145836948	PAIRED	unspecified	GENOMIC	Mycobacterium tuberculosis complex sp.	ILLUMINA	2017-09-18T00:00:00Z	R	R	R	R
ERR2041711	WGS	PRJEB21809	SAMEA104172484	138567977	PAIRED	unspecified	GENOMIC	Mycobacterium tuberculosis complex sp.	ILLUMINA	2017-09-18T00:00:00Z	R	R	S	R
ERR2041712	WGS	PRJEB21809	SAMEA104172456	141154588	PAIRED	unspecified	GENOMIC	Mycobacterium tuberculosis complex sp.	ILLUMINA	2017-09-18T00:00:00Z	R	R	R	R
ERR2041714	WGS	PRJEB21809	SAMEA104172474	152968485	PAIRED	unspecified	GENOMIC	Mycobacterium tuberculosis complex sp.	ILLUMINA	2017-09-18T00:00:00Z	R	R	R	R
ERR2041716	WGS	PRJEB21809	SAMEA104172420	113305863	PAIRED	unspecified	GENOMIC	Mycobacterium tuberculosis complex sp.	ILLUMINA	2017-09-18T00:00:00Z	R	R	S	R
ERR2041717	WGS	PRJEB21809	SAMEA104172465	169686340	PAIRED	unspecified	GENOMIC	Mycobacterium tuberculosis complex sp.	ILLUMINA	2017-09-18T00:00:00Z	R	R	R	R
ERR2041718	WGS	PRJEB21809	SAMEA104172440	600335187	PAIRED	unspecified	GENOMIC	Mycobacterium tuberculosis complex sp.	ILLUMINA	2017-09-18T00:00:00Z	R	R	R	S
ERR2041719	WGS	PRJEB21809	SAMEA104172496	351604823	PAIRED	unspecified	GENOMIC	Mycobacterium tuberculosis complex sp.	ILLUMINA	2017-09-18T00:00:00Z	R	R	S	S
ERR2041720	WGS	PRJEB21809	SAMEA104172414	318202238	PAIRED	unspecified	GENOMIC	Mycobacterium tuberculosis complex sp.	ILLUMINA	2017-09-18T00:00:00Z	R	R	R	R
ERR2041721	WGS	PRJEB21809	SAMEA104172475	328176095	PAIRED	unspecified	GENOMIC	Mycobacterium tuberculosis complex sp.	ILLUMINA	2017-09-18T00:00:00Z	R	R	R	R
ERR2041722	WGS	PRJEB21809	SAMEA104172477	334053559	PAIRED	unspecified	GENOMIC	Mycobacterium tuberculosis complex sp.	ILLUMINA	2017-09-18T00:00:00Z	R	R	S	S
ERR2041723	WGS	PRJEB21809	SAMEA104172451	307073170	PAIRED	unspecified	GENOMIC	Mycobacterium tuberculosis complex sp.	ILLUMINA	2017-09-18T00:00:00Z	R	R	R	S
ERR2041724	WGS	PRJEB21809	SAMEA104172497	338662515	PAIRED	unspecified	GENOMIC	Mycobacterium tuberculosis complex sp.	ILLUMINA	2017-09-18T00:00:00Z	R	R	S	S
ERR2041727	WGS	PRJEB21809	SAMEA104172489	257647699	PAIRED	unspecified	GENOMIC	Mycobacterium tuberculosis complex sp.	ILLUMINA	2017-09-18T00:00:00Z	R	R	R	R
ERR2041728	WGS	PRJEB21809	SAMEA104172507	290162685	PAIRED	unspecified	GENOMIC	Mycobacterium tuberculosis complex sp.	ILLUMINA	2017-09-18T00:00:00Z	R	R	S	R
ERR2041729	WGS	PRJEB21809	SAMEA104172466	255621095	PAIRED	unspecified	GENOMIC	Mycobacterium tuberculosis complex sp.	ILLUMINA	2017-09-18T00:00:00Z	R	R	S	S
ERR2041730	WGS	PRJEB21809	SAMEA104172483	241152722	PAIRED	unspecified	GENOMIC	Mycobacterium tuberculosis complex sp.	ILLUMINA	2017-09-18T00:00:00Z	R	R	R	S
ERR2041731	WGS	PRJEB21809	SAMEA104172434	308512794	PAIRED	unspecified	GENOMIC	Mycobacterium tuberculosis complex sp.	ILLUMINA	2017-09-18T00:00:00Z	R	R	R	S
ERR2041732	WGS	PRJEB21809	SAMEA104172485	205427293	PAIRED	unspecified	GENOMIC	Mycobacterium tuberculosis complex sp.	ILLUMINA	2017-09-18T00:00:00Z	R	R	S	R
ERR2041733	WGS	PRJEB21809	SAMEA104172512	257978526	PAIRED	unspecified	GENOMIC	Mycobacterium tuberculosis complex sp.	ILLUMINA	2017-09-18T00:00:00Z	R	R	R	S
ERR2041734	WGS	PRJEB21809	SAMEA104172457	185301677	PAIRED	unspecified	GENOMIC	Mycobacterium tuberculosis complex sp.	ILLUMINA	2017-09-18T00:00:00Z	R	R	R	R
ERR2041735	WGS	PRJEB21809	SAMEA104172470	296750287	PAIRED	unspecified	GENOMIC	Mycobacterium tuberculosis complex sp.	ILLUMINA	2017-09-18T00:00:00Z	R	R	R	S
ERR2041736	WGS	PRJEB21809	SAMEA104172444	255735775	PAIRED	unspecified	GENOMIC	Mycobacterium tuberculosis complex sp.	ILLUMINA	2017-09-18T00:00:00Z	R	R	R	S
ERR2041738	WGS	PRJEB21809	SAMEA104172458	158556097	PAIRED	unspecified	GENOMIC	Mycobacterium tuberculosis complex sp.	ILLUMINA	2017-09-18T00:00:00Z	R	R	R	R
ERR2041739	WGS	PRJEB21809	SAMEA104172445	140858711	PAIRED	unspecified	GENOMIC	Mycobacterium tuberculosis complex sp.	ILLUMINA	2017-09-18T00:00:00Z	R	R	R	S
ERR2041741	WGS	PRJEB21809	SAMEA104172502	205749256	PAIRED	unspecified	GENOMIC	Mycobacterium tuberculosis complex sp.	ILLUMINA	2017-09-18T00:00:00Z	R	R	S	S
ERR2041742	WGS	PRJEB21809	SAMEA104172425	325128527	PAIRED	unspecified	GENOMIC	Mycobacterium tuberculosis complex sp.	ILLUMINA	2017-09-18T00:00:00Z	R	R	S	R
ERR2041743	WGS	PRJEB21809	SAMEA104172428	306047311	PAIRED	unspecified	GENOMIC	Mycobacterium tuberculosis complex sp.	ILLUMINA	2017-09-18T00:00:00Z	R	R	R	S
ERR2041744	WGS	PRJEB21809	SAMEA104172424	201939099	PAIRED	unspecified	GENOMIC	Mycobacterium tuberculosis complex sp.	ILLUMINA	2017-09-18T00:00:00Z	R	R	S	R
ERR2041745	WGS	PRJEB21809	SAMEA104172493	307773825	PAIRED	unspecified	GENOMIC	Mycobacterium tuberculosis complex sp.	ILLUMINA	2017-09-18T00:00:00Z	R	R	S	S
ERR2041746	WGS	PRJEB21809	SAMEA104172463	245279783	PAIRED	unspecified	GENOMIC	Mycobacterium tuberculosis complex sp.	ILLUMINA	2017-09-18T00:00:00Z	R	R	R	R
ERR2041747	WGS	PRJEB21809	SAMEA104172494	357885404	PAIRED	unspecified	GENOMIC	Mycobacterium tuberculosis complex sp.	ILLUMINA	2017-09-18T00:00:00Z	R	R	R	S
ERR2041748	WGS	PRJEB21809	SAMEA104172441	281646972	PAIRED	unspecified	GENOMIC	Mycobacterium tuberculosis complex sp.	ILLUMINA	2017-09-18T00:00:00Z	R	R	R	R
ERR2041749	WGS	PRJEB21809	SAMEA104172438	462625525	PAIRED	unspecified	GENOMIC	Mycobacterium tuberculosis complex sp.	ILLUMINA	2017-09-18T00:00:00Z	R	R	R	R
ERR2041750	WGS	PRJEB21809	SAMEA104172505	304235151	PAIRED	unspecified	GENOMIC	Mycobacterium tuberculosis complex sp.	ILLUMINA	2017-09-18T00:00:00Z	R	R	R	R
ERR2041751	WGS	PRJEB21809	SAMEA104172503	373484025	PAIRED	unspecified	GENOMIC	Mycobacterium tuberculosis complex sp.	ILLUMINA	2017-09-18T00:00:00Z	R	R	S	S
ERR2041752	WGS	PRJEB21809	SAMEA104172471	375207141	PAIRED	unspecified	GENOMIC	Mycobacterium tuberculosis complex sp.	ILLUMINA	2017-09-18T00:00:00Z	R	R	R	S
ERR2041753	WGS	PRJEB21809	SAMEA104172464	249967707	PAIRED	unspecified	GENOMIC	Mycobacterium tuberculosis complex sp.	ILLUMINA	2017-09-18T00:00:00Z	R	R	R	S
ERR2041754	WGS	PRJEB21809	SAMEA104172446	334635153	PAIRED	unspecified	GENOMIC	Mycobacterium tuberculosis complex sp.	ILLUMINA	2017-09-18T00:00:00Z	R	R	R	R
ERR2041755	WGS	PRJEB21809	SAMEA104172476	432864770	PAIRED	unspecified	GENOMIC	Mycobacterium tuberculosis complex sp.	ILLUMINA	2017-09-18T00:00:00Z	R	R	R	S
ERR2041756	WGS	PRJEB21809	SAMEA104172452	420778508	PAIRED	unspecified	GENOMIC	Mycobacterium tuberculosis complex sp.	ILLUMINA	2017-09-18T00:00:00Z	R	R	R	S
ERR2041757	WGS	PRJEB21809	SAMEA104172506	559001430	PAIRED	unspecified	GENOMIC	Mycobacterium tuberculosis complex sp.	ILLUMINA	2017-09-18T00:00:00Z	R	R	R	R
ERR2041758	WGS	PRJEB21809	SAMEA104172487	391075250	PAIRED	unspecified	GENOMIC	Mycobacterium tuberculosis complex sp.	ILLUMINA	2017-09-18T00:00:00Z	R	R	S	S
ERR2041759	WGS	PRJEB21809	SAMEA104172439	252707291	PAIRED	unspecified	GENOMIC	Mycobacterium tuberculosis complex sp.	ILLUMINA	2017-09-18T00:00:00Z	R	R	R	R
ERR2041760	WGS	PRJEB21809	SAMEA104172413	287199224	PAIRED	unspecified	GENOMIC	Mycobacterium tuberculosis complex sp.	ILLUMINA	2017-09-18T00:00:00Z	R	R	R	R
ERR2041761	WGS	PRJEB21809	SAMEA104172499	280326666	PAIRED	unspecified	GENOMIC	Mycobacterium tuberculosis complex sp.	ILLUMINA	2017-09-18T00:00:00Z	R	R	R	S
ERR2041762	WGS	PRJEB21809	SAMEA104172447	311705354	PAIRED	unspecified	GENOMIC	Mycobacterium tuberculosis complex sp.	ILLUMINA	2017-09-18T00:00:00Z	R	R	R	R
ERR2041763	WGS	PRJEB21809	SAMEA104172462	232717421	PAIRED	unspecified	GENOMIC	Mycobacterium tuberculosis complex sp.	ILLUMINA	2017-09-18T00:00:00Z	R	R	R	R
ERR2041764	WGS	PRJEB21809	SAMEA104172437	380060684	PAIRED	unspecified	GENOMIC	Mycobacterium tuberculosis complex sp.	ILLUMINA	2017-09-18T00:00:00Z	R	R	R	R
ERR2041765	WGS	PRJEB21809	SAMEA104172498	356356999	PAIRED	unspecified	GENOMIC	Mycobacterium tuberculosis complex sp.	ILLUMINA	2017-09-18T00:00:00Z	R	R	S	R
ERR2041766	WGS	PRJEB21809	SAMEA104172442	264266961	PAIRED	unspecified	GENOMIC	Mycobacterium tuberculosis complex sp.	ILLUMINA	2017-09-18T00:00:00Z	R	R	R	S
ERR2041767	WGS	PRJEB21809	SAMEA104172513	417537787	PAIRED	unspecified	GENOMIC	Mycobacterium tuberculosis complex sp.	ILLUMINA	2017-09-18T00:00:00Z	R	R	S	S
ERR2041768	WGS	PRJEB21809	SAMEA104172429	382551237	PAIRED	unspecified	GENOMIC	Mycobacterium tuberculosis complex sp.	ILLUMINA	2017-09-18T00:00:00Z	R	R	R	S
ERR2041769	WGS	PRJEB21809	SAMEA104172486	293973187	PAIRED	unspecified	GENOMIC	Mycobacterium tuberculosis complex sp.	ILLUMINA	2017-09-18T00:00:00Z	R	R	R	S
ERR2041770	WGS	PRJEB21809	SAMEA104172479	336581450	PAIRED	unspecified	GENOMIC	Mycobacterium tuberculosis complex sp.	ILLUMINA	2017-09-18T00:00:00Z	R	R	S	S
ERR2041771	WGS	PRJEB21809	SAMEA104172495	271831126	PAIRED	unspecified	GENOMIC	Mycobacterium tuberculosis complex sp.	ILLUMINA	2017-09-18T00:00:00Z	R	R	S	S
ERR2041772	WGS	PRJEB21809	SAMEA104172423	293851749	PAIRED	unspecified	GENOMIC	Mycobacterium tuberculosis complex sp.	ILLUMINA	2017-09-18T00:00:00Z	R	R	S	R
ERR2041773	WGS	PRJEB21809	SAMEA104172509	299004780	PAIRED	unspecified	GENOMIC	Mycobacterium tuberculosis complex sp.	ILLUMINA	2017-09-18T00:00:00Z	R	R	S	S
ERR2041774	WGS	PRJEB21809	SAMEA104172490	262675425	PAIRED	unspecified	GENOMIC	Mycobacterium tuberculosis complex sp.	ILLUMINA	2017-09-18T00:00:00Z	R	R	R	R
ERR2041775	WGS	PRJEB21809	SAMEA104172491	229117270	PAIRED	unspecified	GENOMIC	Mycobacterium tuberculosis complex sp.	ILLUMINA	2017-09-18T00:00:00Z	R	R	R	R
ERR2041776	WGS	PRJEB21809	SAMEA104172510	329579454	PAIRED	unspecified	GENOMIC	Mycobacterium tuberculosis complex sp.	ILLUMINA	2017-09-18T00:00:00Z	R	R	S	S
ERR2041777	WGS	PRJEB21809	SAMEA104172455	340281292	PAIRED	unspecified	GENOMIC	Mycobacterium tuberculosis complex sp.	ILLUMINA	2017-09-18T00:00:00Z	R	R	R	R
ERR2041780	WGS	PRJEB21809	SAMEA104172432	299911490	PAIRED	unspecified	GENOMIC	Mycobacterium tuberculosis complex sp.	ILLUMINA	2017-09-18T00:00:00Z	R	R	R	R
ERR2041781	WGS	PRJEB21809	SAMEA104172426	293006629	PAIRED	unspecified	GENOMIC	Mycobacterium tuberculosis complex sp.	ILLUMINA	2017-09-18T00:00:00Z	R	R	R	S
ERR2041782	WGS	PRJEB21809	SAMEA104172472	281332227	PAIRED	unspecified	GENOMIC	Mycobacterium tuberculosis complex sp.	ILLUMINA	2017-09-18T00:00:00Z	R	R	R	R
ERR2041783	WGS	PRJEB21809	SAMEA104172427	295631365	PAIRED	unspecified	GENOMIC	Mycobacterium tuberculosis complex sp.	ILLUMINA	2017-09-18T00:00:00Z	R	R	R	R
ERR2041784	WGS	PRJEB21809	SAMEA104172492	251941786	PAIRED	unspecified	GENOMIC	Mycobacterium tuberculosis complex sp.	ILLUMINA	2017-09-18T00:00:00Z	R	R	R	R
ERR2041785	WGS	PRJEB21809	SAMEA104172460	277465658	PAIRED	unspecified	GENOMIC	Mycobacterium tuberculosis complex sp.	ILLUMINA	2017-09-18T00:00:00Z	R	R	R	R
ERR2041786	WGS	PRJEB21809	SAMEA104172433	294734485	PAIRED	unspecified	GENOMIC	Mycobacterium tuberculosis complex sp.	ILLUMINA	2017-09-18T00:00:00Z	R	R	R	R
ERR2041787	WGS	PRJEB21809	SAMEA104172415	286451859	PAIRED	unspecified	GENOMIC	Mycobacterium tuberculosis complex sp.	ILLUMINA	2017-09-18T00:00:00Z	R	R	R	R
ERR2041788	WGS	PRJEB21809	SAMEA104172514	238242935	PAIRED	unspecified	GENOMIC	Mycobacterium tuberculosis complex sp.	ILLUMINA	2017-09-18T00:00:00Z	R	R	S	R
ERR2041789	WGS	PRJEB21809	SAMEA104172436	140127457	PAIRED	unspecified	GENOMIC	Mycobacterium tuberculosis complex sp.	ILLUMINA	2017-09-18T00:00:00Z	R	R	R	R
ERR2041791	WGS	PRJEB21809	SAMEA104172459	136582448	PAIRED	unspecified	GENOMIC	Mycobacterium tuberculosis complex sp.	ILLUMINA	2017-09-18T00:00:00Z	R	R	R	R
ERR2041793	WGS	PRJEB21809	SAMEA104172515	168100988	PAIRED	unspecified	GENOMIC	Mycobacterium tuberculosis complex sp.	ILLUMINA	2017-09-18T00:00:00Z	R	R	S	S
ERR2041794	WGS	PRJEB21809	SAMEA104172478	193420921	PAIRED	unspecified	GENOMIC	Mycobacterium tuberculosis complex sp.	ILLUMINA	2017-09-18T00:00:00Z	R	R	S	S
ERR2041795	WGS	PRJEB21809	SAMEA104172453	233541711	PAIRED	unspecified	GENOMIC	Mycobacterium tuberculosis complex sp.	ILLUMINA	2017-09-18T00:00:00Z	R	R	R	S
ERR2041796	WGS	PRJEB21809	SAMEA104172461	161792574	PAIRED	unspecified	GENOMIC	Mycobacterium tuberculosis complex sp.	ILLUMINA	2017-09-18T00:00:00Z	R	R	R	R
ERR2041798	WGS	PRJEB21809	SAMEA104172454	146743044	PAIRED	unspecified	GENOMIC	Mycobacterium tuberculosis complex sp.	ILLUMINA	2017-09-18T00:00:00Z	R	R	R	S
ERR2041800	WGS	PRJEB21809	SAMEA104172422	155862666	PAIRED	unspecified	GENOMIC	Mycobacterium tuberculosis complex sp.	ILLUMINA	2017-09-18T00:00:00Z	R	R	S	R
ERR2041802	WGS	PRJEB21809	SAMEA104172481	115650607	PAIRED	unspecified	GENOMIC	Mycobacterium tuberculosis complex sp.	ILLUMINA	2017-09-18T00:00:00Z	R	R	R	R
ERR2041803	WGS	PRJEB21809	SAMEA104172511	150175454	PAIRED	unspecified	GENOMIC	Mycobacterium tuberculosis complex sp.	ILLUMINA	2017-09-18T00:00:00Z	R	R	R	S
ERR2041804	WGS	PRJEB21809	SAMEA104172500	228926608	PAIRED	unspecified	GENOMIC	Mycobacterium tuberculosis complex sp.	ILLUMINA	2017-09-18T00:00:00Z	R	R	S	S
ERR2041805	WGS	PRJEB21809	SAMEA104172467	204182849	PAIRED	unspecified	GENOMIC	Mycobacterium tuberculosis complex sp.	ILLUMINA	2017-09-18T00:00:00Z	R	R	S	S
ERR137191	WGS	PRJEB2138	SAMEA1403667	451250097	PAIRED	RANDOM	GENOMIC	Mycobacterium tuberculosis	ILLUMINA	2012-08-04T00:00:00Z	S	S	S	S
ERR137192	WGS	PRJEB2138	SAMEA1403672	524679615	PAIRED	RANDOM	GENOMIC	Mycobacterium tuberculosis	ILLUMINA	2012-08-04T00:00:00Z	R	R	R	R
ERR137193	WGS	PRJEB2138	SAMEA1403660	610639094	PAIRED	RANDOM	GENOMIC	Mycobacterium tuberculosis	ILLUMINA	2012-08-04T00:00:00Z	S	S	S	S
ERR137195	WGS	PRJEB2138	SAMEA1403957	591758022	PAIRED	RANDOM	GENOMIC	Mycobacterium tuberculosis	ILLUMINA	2012-08-04T00:00:00Z	S	S	S	S
ERR137197	WGS	PRJEB2138	SAMEA1403941	432097439	PAIRED	RANDOM	GENOMIC	Mycobacterium tuberculosis	ILLUMINA	2012-08-04T00:00:00Z	R	S	R	S
ERR137198	WGS	PRJEB2138	SAMEA1403939	513567396	PAIRED	RANDOM	GENOMIC	Mycobacterium tuberculosis	ILLUMINA	2012-08-04T00:00:00Z	R	S	S	S
ERR137199	WGS	PRJEB2138	SAMEA1403985	641684937	PAIRED	RANDOM	GENOMIC	Mycobacterium tuberculosis	ILLUMINA	2012-08-04T00:00:00Z	R	S	S	S
ERR137200	WGS	PRJEB2138	SAMEA1403826	363563207	PAIRED	RANDOM	GENOMIC	Mycobacterium tuberculosis	ILLUMINA	2012-08-04T00:00:00Z	S	S	S	S
ERR137201	WGS	PRJEB2138	SAMEA1403882	336908021	PAIRED	RANDOM	GENOMIC	Mycobacterium tuberculosis	ILLUMINA	2012-08-04T00:00:00Z	R	S	S	S
ERR137204	WGS	PRJEB2138	SAMEA1403865	461865573	PAIRED	RANDOM	GENOMIC	Mycobacterium tuberculosis	ILLUMINA	2012-08-04T00:00:00Z	R	R	R	R
ERR137205	WGS	PRJEB2138	SAMEA1403855	614233530	PAIRED	RANDOM	GENOMIC	Mycobacterium tuberculosis	ILLUMINA	2012-08-04T00:00:00Z	R	S	R	S
ERR137206	WGS	PRJEB2138	SAMEA1403920	618542171	PAIRED	RANDOM	GENOMIC	Mycobacterium tuberculosis	ILLUMINA	2012-08-04T00:00:00Z	R	R	S	S
ERR137207	WGS	PRJEB2138	SAMEA1403912	515172433	PAIRED	RANDOM	GENOMIC	Mycobacterium tuberculosis	ILLUMINA	2012-08-04T00:00:00Z	S	S	R	S
ERR137208	WGS	PRJEB2138	SAMEA1403904	468515163	PAIRED	RANDOM	GENOMIC	Mycobacterium tuberculosis	ILLUMINA	2012-08-04T00:00:00Z	R	R	R	R
ERR137209	WGS	PRJEB2138	SAMEA1403906	568921488	PAIRED	RANDOM	GENOMIC	Mycobacterium tuberculosis	ILLUMINA	2012-08-04T00:00:00Z	R	R	S	R
ERR137210	WGS	PRJEB2138	SAMEA1403585	448733994	PAIRED	RANDOM	GENOMIC	Mycobacterium tuberculosis	ILLUMINA	2012-08-04T00:00:00Z	R	R	S	S
ERR137212	WGS	PRJEB2138	SAMEA1403596	552340513	PAIRED	RANDOM	GENOMIC	Mycobacterium tuberculosis	ILLUMINA	2012-08-04T00:00:00Z	R	S	S	S
ERR137213	WGS	PRJEB2138	SAMEA1403559	545344719	PAIRED	RANDOM	GENOMIC	Mycobacterium tuberculosis	ILLUMINA	2012-08-04T00:00:00Z	R	S	S	S
ERR137214	WGS	PRJEB2138	SAMEA1403564	302962061	PAIRED	RANDOM	GENOMIC	Mycobacterium tuberculosis	ILLUMINA	2012-08-04T00:00:00Z	S	S	S	S
ERR137215	WGS	PRJEB2138	SAMEA1403552	452243003	PAIRED	RANDOM	GENOMIC	Mycobacterium tuberculosis	ILLUMINA	2012-08-04T00:00:00Z	R	R	S	S
ERR137216	WGS	PRJEB2138	SAMEA1403580	451472147	PAIRED	RANDOM	GENOMIC	Mycobacterium tuberculosis	ILLUMINA	2012-08-04T00:00:00Z	R	S	S	R
ERR137218	WGS	PRJEB2138	SAMEA1403654	444066257	PAIRED	RANDOM	GENOMIC	Mycobacterium tuberculosis	ILLUMINA	2012-08-04T00:00:00Z	R	R	R	S
ERR137220	WGS	PRJEB2138	SAMEA1404035	534551112	PAIRED	RANDOM	GENOMIC	Mycobacterium tuberculosis	ILLUMINA	2012-08-04T00:00:00Z	R	R	R	S
ERR137221	WGS	PRJEB2138	SAMEA1404016	476361090	PAIRED	RANDOM	GENOMIC	Mycobacterium tuberculosis	ILLUMINA	2012-08-04T00:00:00Z	R	S	S	S
ERR137222	WGS	PRJEB2138	SAMEA1404025	553246974	PAIRED	RANDOM	GENOMIC	Mycobacterium tuberculosis	ILLUMINA	2012-08-04T00:00:00Z	R	R	S	S
ERR137223	WGS	PRJEB2138	SAMEA1404004	564892774	PAIRED	RANDOM	GENOMIC	Mycobacterium tuberculosis	ILLUMINA	2012-08-04T00:00:00Z	R	R	R	S
ERR137224	WGS	PRJEB2138	SAMEA1404009	472959136	PAIRED	RANDOM	GENOMIC	Mycobacterium tuberculosis	ILLUMINA	2012-08-04T00:00:00Z	S	S	S	S
ERR137225	WGS	PRJEB2138	SAMEA1404006	544972058	PAIRED	RANDOM	GENOMIC	Mycobacterium tuberculosis	ILLUMINA	2012-08-04T00:00:00Z	R	R	S	R
ERR137227	WGS	PRJEB2138	SAMEA1403838	504439871	PAIRED	RANDOM	GENOMIC	Mycobacterium tuberculosis	ILLUMINA	2012-08-04T00:00:00Z	R	S	S	S
ERR137228	WGS	PRJEB2138	SAMEA1403830	537188557	PAIRED	RANDOM	GENOMIC	Mycobacterium tuberculosis	ILLUMINA	2012-08-04T00:00:00Z	R	S	S	S
ERR137229	WGS	PRJEB2138	SAMEA1403823	461281282	PAIRED	RANDOM	GENOMIC	Mycobacterium tuberculosis	ILLUMINA	2012-08-04T00:00:00Z	R	R	R	R
ERR137230	WGS	PRJEB2138	SAMEA1403658	476183805	PAIRED	RANDOM	GENOMIC	Mycobacterium tuberculosis	ILLUMINA	2012-08-04T00:00:00Z	R	R	R	S
ERR137231	WGS	PRJEB2138	SAMEA1403648	493695283	PAIRED	RANDOM	GENOMIC	Mycobacterium tuberculosis	ILLUMINA	2012-08-04T00:00:00Z	R	R	R	R
ERR137232	WGS	PRJEB2138	SAMEA1403647	528918780	PAIRED	RANDOM	GENOMIC	Mycobacterium tuberculosis	ILLUMINA	2012-08-04T00:00:00Z	S	S	S	S
ERR137233	WGS	PRJEB2138	SAMEA1403576	395006565	PAIRED	RANDOM	GENOMIC	Mycobacterium tuberculosis	ILLUMINA	2012-08-04T00:00:00Z	R	S	R	S
ERR137234	WGS	PRJEB2138	SAMEA1403568	572880865	PAIRED	RANDOM	GENOMIC	Mycobacterium tuberculosis	ILLUMINA	2012-08-04T00:00:00Z	R	R	S	R
ERR137235	WGS	PRJEB2138	SAMEA1403561	606496957	PAIRED	RANDOM	GENOMIC	Mycobacterium tuberculosis	ILLUMINA	2012-08-04T00:00:00Z	S	S	S	S
ERR137238	WGS	PRJEB2138	SAMEA1403612	279600057	PAIRED	RANDOM	GENOMIC	Mycobacterium tuberculosis	ILLUMINA	2012-08-04T00:00:00Z	S	S	S	S
ERR137239	WGS	PRJEB2138	SAMEA1403595	578722880	PAIRED	RANDOM	GENOMIC	Mycobacterium tuberculosis	ILLUMINA	2012-08-04T00:00:00Z	S	S	S	S
ERR137240	WGS	PRJEB2138	SAMEA1403720	499532901	PAIRED	RANDOM	GENOMIC	Mycobacterium tuberculosis	ILLUMINA	2012-08-04T00:00:00Z	R	S	R	S
ERR137241	WGS	PRJEB2138	SAMEA1403862	480224428	PAIRED	RANDOM	GENOMIC	Mycobacterium tuberculosis	ILLUMINA	2012-08-04T00:00:00Z	S	S	S	S
ERR137242	WGS	PRJEB2138	SAMEA1403849	536425313	PAIRED	RANDOM	GENOMIC	Mycobacterium tuberculosis	ILLUMINA	2012-08-04T00:00:00Z	R	S	S	S
ERR137243	WGS	PRJEB2138	SAMEA1403891	645952712	PAIRED	RANDOM	GENOMIC	Mycobacterium tuberculosis	ILLUMINA	2012-08-04T00:00:00Z	R	R	R	R
ERR137245	WGS	PRJEB2138	SAMEA1403907	501687243	PAIRED	RANDOM	GENOMIC	Mycobacterium tuberculosis	ILLUMINA	2012-08-04T00:00:00Z	S	S	S	S
ERR137246	WGS	PRJEB2138	SAMEA1403898	549732050	PAIRED	RANDOM	GENOMIC	Mycobacterium tuberculosis	ILLUMINA	2012-08-04T00:00:00Z	R	R	R	R
ERR137247	WGS	PRJEB2138	SAMEA1403892	538442199	PAIRED	RANDOM	GENOMIC	Mycobacterium tuberculosis	ILLUMINA	2012-08-04T00:00:00Z	R	R	R	R
ERR137248	WGS	PRJEB2138	SAMEA1403922	589767551	PAIRED	RANDOM	GENOMIC	Mycobacterium tuberculosis	ILLUMINA	2012-08-04T00:00:00Z	R	R	S	R
ERR137249	WGS	PRJEB2138	SAMEA1403911	470101896	PAIRED	RANDOM	GENOMIC	Mycobacterium tuberculosis	ILLUMINA	2012-08-04T00:00:00Z	S	S	S	S
ERR137251	WGS	PRJEB2138	SAMEA1403952	450043388	PAIRED	RANDOM	GENOMIC	Mycobacterium tuberculosis	ILLUMINA	2012-08-04T00:00:00Z	S	S	S	S
ERR137252	WGS	PRJEB2138	SAMEA1403960	561527123	PAIRED	RANDOM	GENOMIC	Mycobacterium tuberculosis	ILLUMINA	2012-08-04T00:00:00Z	S	S	S	S
ERR137253	WGS	PRJEB2138	SAMEA1403969	521445636	PAIRED	RANDOM	GENOMIC	Mycobacterium tuberculosis	ILLUMINA	2012-08-04T00:00:00Z	S	S	S	S
ERR137254	WGS	PRJEB2138	SAMEA1403972	525399313	PAIRED	RANDOM	GENOMIC	Mycobacterium tuberculosis	ILLUMINA	2012-08-04T00:00:00Z	R	R	R	S
ERR137255	WGS	PRJEB2138	SAMEA1403984	410694620	PAIRED	RANDOM	GENOMIC	Mycobacterium tuberculosis	ILLUMINA	2012-08-04T00:00:00Z	R	R	S	R
ERR137256	WGS	PRJEB2138	SAMEA1403992	581696281	PAIRED	RANDOM	GENOMIC	Mycobacterium tuberculosis	ILLUMINA	2012-08-04T00:00:00Z	S	S	S	S
ERR137257	WGS	PRJEB2138	SAMEA1403669	501710584	PAIRED	RANDOM	GENOMIC	Mycobacterium tuberculosis	ILLUMINA	2012-08-04T00:00:00Z	R	R	S	S
ERR137258	WGS	PRJEB2138	SAMEA1403671	501711794	PAIRED	RANDOM	GENOMIC	Mycobacterium tuberculosis	ILLUMINA	2012-08-04T00:00:00Z	S	S	S	S
ERR137260	WGS	PRJEB2138	SAMEA1403757	456885151	PAIRED	RANDOM	GENOMIC	Mycobacterium tuberculosis	ILLUMINA	2012-08-04T00:00:00Z	R	R	S	S
ERR137261	WGS	PRJEB2138	SAMEA1403762	398459148	PAIRED	RANDOM	GENOMIC	Mycobacterium tuberculosis	ILLUMINA	2012-08-04T00:00:00Z	S	S	S	S
ERR137262	WGS	PRJEB2138	SAMEA1403767	257619425	PAIRED	RANDOM	GENOMIC	Mycobacterium tuberculosis	ILLUMINA	2012-08-04T00:00:00Z	R	R	R	S
ERR137264	WGS	PRJEB2138	SAMEA1403753	581820966	PAIRED	RANDOM	GENOMIC	Mycobacterium tuberculosis	ILLUMINA	2012-08-04T00:00:00Z	R	R	S	S
ERR137266	WGS	PRJEB2138	SAMEA1403737	505194306	PAIRED	RANDOM	GENOMIC	Mycobacterium tuberculosis	ILLUMINA	2012-08-04T00:00:00Z	S	S	S	S
ERR137267	WGS	PRJEB2138	SAMEA1403714	486767446	PAIRED	RANDOM	GENOMIC	Mycobacterium tuberculosis	ILLUMINA	2012-08-04T00:00:00Z	R	S	S	S
ERR137268	WGS	PRJEB2138	SAMEA1403723	553471080	PAIRED	RANDOM	GENOMIC	Mycobacterium tuberculosis	ILLUMINA	2012-08-04T00:00:00Z	S	S	S	S
ERR137269	WGS	PRJEB2138	SAMEA1403717	557519188	PAIRED	RANDOM	GENOMIC	Mycobacterium tuberculosis	ILLUMINA	2012-08-04T00:00:00Z	R	R	S	S
ERR137270	WGS	PRJEB2138	SAMEA1404028	585531670	PAIRED	RANDOM	GENOMIC	Mycobacterium tuberculosis	ILLUMINA	2012-08-04T00:00:00Z	S	S	S	S
ERR137271	WGS	PRJEB2138	SAMEA1404022	532783478	PAIRED	RANDOM	GENOMIC	Mycobacterium tuberculosis	ILLUMINA	2012-08-04T00:00:00Z	R	R	R	R
ERR137273	WGS	PRJEB2138	SAMEA1404011	324685448	PAIRED	RANDOM	GENOMIC	Mycobacterium tuberculosis	ILLUMINA	2012-08-04T00:00:00Z	R	R	S	S
ERR137274	WGS	PRJEB2138	SAMEA1404003	234601185	PAIRED	RANDOM	GENOMIC	Mycobacterium tuberculosis	ILLUMINA	2012-08-04T00:00:00Z	R	R	S	S
ERR137275	WGS	PRJEB2138	SAMEA1404001	474469656	PAIRED	RANDOM	GENOMIC	Mycobacterium tuberculosis	ILLUMINA	2012-08-04T00:00:00Z	R	R	R	R
ERR137277	WGS	PRJEB2138	SAMEA1403988	448342803	PAIRED	RANDOM	GENOMIC	Mycobacterium tuberculosis	ILLUMINA	2012-08-04T00:00:00Z	R	R	R	S
ERR137278	WGS	PRJEB2138	SAMEA1403974	513707772	PAIRED	RANDOM	GENOMIC	Mycobacterium tuberculosis	ILLUMINA	2012-08-04T00:00:00Z	S	S	S	S
ERR137279	WGS	PRJEB2138	SAMEA1403964	502740515	PAIRED	RANDOM	GENOMIC	Mycobacterium tuberculosis	ILLUMINA	2012-08-04T00:00:00Z	S	S	S	S
ERR137280	WGS	PRJEB2138	SAMEA1403565	492315606	PAIRED	RANDOM	GENOMIC	Mycobacterium tuberculosis	ILLUMINA	2012-08-04T00:00:00Z	S	S	S	S
ERR137281	WGS	PRJEB2138	SAMEA1403571	546820151	PAIRED	RANDOM	GENOMIC	Mycobacterium tuberculosis	ILLUMINA	2012-08-04T00:00:00Z	R	R	S	S
ERR137282	WGS	PRJEB2138	SAMEA1403579	425578731	PAIRED	RANDOM	GENOMIC	Mycobacterium tuberculosis	ILLUMINA	2012-08-04T00:00:00Z	R	R	S	S
ERR137283	WGS	PRJEB2138	SAMEA1403781	486886358	PAIRED	RANDOM	GENOMIC	Mycobacterium tuberculosis	ILLUMINA	2012-08-04T00:00:00Z	R	R	S	S
ERR137284	WGS	PRJEB2138	SAMEA1403774	338261632	PAIRED	RANDOM	GENOMIC	Mycobacterium tuberculosis	ILLUMINA	2012-08-04T00:00:00Z	R	R	R	R
ERR137285	WGS	PRJEB2138	SAMEA1403796	324462098	PAIRED	RANDOM	GENOMIC	Mycobacterium tuberculosis	ILLUMINA	2012-08-04T00:00:00Z	S	S	S	S
ERR144542	WGS	PRJEB2138	SAMEA1403784	725264768	PAIRED	RANDOM	GENOMIC	Mycobacterium tuberculosis	ILLUMINA	2012-08-04T00:00:00Z	R	R	S	R
ERR144543	WGS	PRJEB2138	SAMEA1403749	721953347	PAIRED	RANDOM	GENOMIC	Mycobacterium tuberculosis	ILLUMINA	2012-08-04T00:00:00Z	R	R	S	S
ERR144544	WGS	PRJEB2138	SAMEA1403746	313170335	PAIRED	RANDOM	GENOMIC	Mycobacterium tuberculosis	ILLUMINA	2012-08-04T00:00:00Z	S	S	S	S
ERR144545	WGS	PRJEB2138	SAMEA1403814	702141931	PAIRED	RANDOM	GENOMIC	Mycobacterium tuberculosis	ILLUMINA	2012-08-04T00:00:00Z	R	S	S	R
ERR144546	WGS	PRJEB2138	SAMEA1403811	374269656	PAIRED	RANDOM	GENOMIC	Mycobacterium tuberculosis	ILLUMINA	2012-08-04T00:00:00Z	S	R	S	S
ERR144547	WGS	PRJEB2138	SAMEA1403818	388521159	PAIRED	RANDOM	GENOMIC	Mycobacterium tuberculosis	ILLUMINA	2012-08-04T00:00:00Z	S	S	S	S
ERR144548	WGS	PRJEB2138	SAMEA1403798	597458243	PAIRED	RANDOM	GENOMIC	Mycobacterium tuberculosis	ILLUMINA	2012-08-04T00:00:00Z	R	R	S	S
ERR144549	WGS	PRJEB2138	SAMEA1403807	342883746	PAIRED	RANDOM	GENOMIC	Mycobacterium tuberculosis	ILLUMINA	2012-08-04T00:00:00Z	R	R	S	S
ERR144551	WGS	PRJEB2138	SAMEA1403847	614772359	PAIRED	RANDOM	GENOMIC	Mycobacterium tuberculosis	ILLUMINA	2012-08-04T00:00:00Z	R	R	R	S
ERR144552	WGS	PRJEB2138	SAMEA1403843	711260196	PAIRED	RANDOM	GENOMIC	Mycobacterium tuberculosis	ILLUMINA	2012-08-04T00:00:00Z	S	S	S	S
ERR144555	WGS	PRJEB2138	SAMEA1403630	475077031	PAIRED	RANDOM	GENOMIC	Mycobacterium tuberculosis	ILLUMINA	2012-08-04T00:00:00Z	S	S	S	S
ERR144556	WGS	PRJEB2138	SAMEA1403636	406142266	PAIRED	RANDOM	GENOMIC	Mycobacterium tuberculosis	ILLUMINA	2012-08-04T00:00:00Z	R	R	S	S
ERR144557	WGS	PRJEB2138	SAMEA1403639	813289396	PAIRED	RANDOM	GENOMIC	Mycobacterium tuberculosis	ILLUMINA	2012-08-04T00:00:00Z	S	S	S	S
ERR144558	WGS	PRJEB2138	SAMEA1403645	301261251	PAIRED	RANDOM	GENOMIC	Mycobacterium tuberculosis	ILLUMINA	2012-08-04T00:00:00Z	R	S	S	S
ERR144559	WGS	PRJEB2138	SAMEA1403651	350688182	PAIRED	RANDOM	GENOMIC	Mycobacterium tuberculosis	ILLUMINA	2012-08-04T00:00:00Z	R	S	S	S
ERR144560	WGS	PRJEB2138	SAMEA1403656	952022775	PAIRED	RANDOM	GENOMIC	Mycobacterium tuberculosis	ILLUMINA	2012-08-04T00:00:00Z	R	R	R	R
ERR144561	WGS	PRJEB2138	SAMEA1403665	297583889	PAIRED	RANDOM	GENOMIC	Mycobacterium tuberculosis	ILLUMINA	2012-08-04T00:00:00Z	R	R	S	S
ERR144562	WGS	PRJEB2138	SAMEA1403553	348882288	PAIRED	RANDOM	GENOMIC	Mycobacterium tuberculosis	ILLUMINA	2012-08-04T00:00:00Z	R	R	S	S
ERR144563	WGS	PRJEB2138	SAMEA1403548	791581119	PAIRED	RANDOM	GENOMIC	Mycobacterium tuberculosis	ILLUMINA	2012-08-04T00:00:00Z	R	R	R	S
ERR144564	WGS	PRJEB2138	SAMEA1403557	429382767	PAIRED	RANDOM	GENOMIC	Mycobacterium tuberculosis	ILLUMINA	2012-08-04T00:00:00Z	R	S	S	S
ERR144565	WGS	PRJEB2138	SAMEA1403722	318665009	PAIRED	RANDOM	GENOMIC	Mycobacterium tuberculosis	ILLUMINA	2012-08-04T00:00:00Z	R	S	R	S
ERR144566	WGS	PRJEB2138	SAMEA1403711	778477083	PAIRED	RANDOM	GENOMIC	Mycobacterium tuberculosis	ILLUMINA	2012-08-04T00:00:00Z	R	R	R	S
ERR144567	WGS	PRJEB2138	SAMEA1403736	776603804	PAIRED	RANDOM	GENOMIC	Mycobacterium tuberculosis	ILLUMINA	2012-08-04T00:00:00Z	R	R	R	R
ERR144569	WGS	PRJEB2138	SAMEA1403725	331872813	PAIRED	RANDOM	GENOMIC	Mycobacterium tuberculosis	ILLUMINA	2012-08-04T00:00:00Z	S	S	S	S
ERR144570	WGS	PRJEB2138	SAMEA1403687	339978207	PAIRED	RANDOM	GENOMIC	Mycobacterium tuberculosis	ILLUMINA	2012-08-04T00:00:00Z	R	R	S	S
ERR144571	WGS	PRJEB2138	SAMEA1403681	325128999	PAIRED	RANDOM	GENOMIC	Mycobacterium tuberculosis	ILLUMINA	2012-08-04T00:00:00Z	R	R	R	R
ERR144573	WGS	PRJEB2138	SAMEA1403699	312392432	PAIRED	RANDOM	GENOMIC	Mycobacterium tuberculosis	ILLUMINA	2012-08-04T00:00:00Z	R	R	R	S
ERR144574	WGS	PRJEB2138	SAMEA1403697	259991525	PAIRED	RANDOM	GENOMIC	Mycobacterium tuberculosis	ILLUMINA	2012-08-04T00:00:00Z	R	R	R	S
ERR144575	WGS	PRJEB2138	SAMEA1403602	937387201	PAIRED	RANDOM	GENOMIC	Mycobacterium tuberculosis	ILLUMINA	2012-08-04T00:00:00Z	R	R	S	S
ERR144576	WGS	PRJEB2138	SAMEA1403613	854237112	PAIRED	RANDOM	GENOMIC	Mycobacterium tuberculosis	ILLUMINA	2012-08-04T00:00:00Z	R	S	S	S
ERR144577	WGS	PRJEB2138	SAMEA1403618	673447984	PAIRED	RANDOM	GENOMIC	Mycobacterium tuberculosis	ILLUMINA	2012-08-04T00:00:00Z	S	S	S	S
ERR144578	WGS	PRJEB2138	SAMEA1403622	813807290	PAIRED	RANDOM	GENOMIC	Mycobacterium tuberculosis	ILLUMINA	2012-08-04T00:00:00Z	S	S	S	S
ERR144579	WGS	PRJEB2138	SAMEA1403627	976002874	PAIRED	RANDOM	GENOMIC	Mycobacterium tuberculosis	ILLUMINA	2012-08-04T00:00:00Z	R	R	R	S
ERR144580	WGS	PRJEB2138	SAMEA1403632	231477219	PAIRED	RANDOM	GENOMIC	Mycobacterium tuberculosis	ILLUMINA	2012-08-04T00:00:00Z	R	S	S	S
ERR144581	WGS	PRJEB2138	SAMEA1403640	353218743	PAIRED	RANDOM	GENOMIC	Mycobacterium tuberculosis	ILLUMINA	2012-08-04T00:00:00Z	R	R	S	R
ERR144582	WGS	PRJEB2138	SAMEA1403642	307600685	PAIRED	RANDOM	GENOMIC	Mycobacterium tuberculosis	ILLUMINA	2012-08-04T00:00:00Z	S	S	S	S
ERR144585	WGS	PRJEB2138	SAMEA1403813	336233293	PAIRED	RANDOM	GENOMIC	Mycobacterium tuberculosis	ILLUMINA	2012-08-04T00:00:00Z	S	S	S	S
ERR144588	WGS	PRJEB2138	SAMEA1403808	332424168	PAIRED	RANDOM	GENOMIC	Mycobacterium tuberculosis	ILLUMINA	2012-08-04T00:00:00Z	R	S	S	S
ERR144590	WGS	PRJEB2138	SAMEA1403835	719224090	PAIRED	RANDOM	GENOMIC	Mycobacterium tuberculosis	ILLUMINA	2012-08-04T00:00:00Z	R	R	S	S
ERR144592	WGS	PRJEB2138	SAMEA1403825	268558742	PAIRED	RANDOM	GENOMIC	Mycobacterium tuberculosis	ILLUMINA	2012-08-04T00:00:00Z	S	S	S	S
ERR144593	WGS	PRJEB2138	SAMEA1403834	329790148	PAIRED	RANDOM	GENOMIC	Mycobacterium tuberculosis	ILLUMINA	2012-08-04T00:00:00Z	R	R	S	S
ERR144594	WGS	PRJEB2138	SAMEA1403872	303898968	PAIRED	RANDOM	GENOMIC	Mycobacterium tuberculosis	ILLUMINA	2012-08-04T00:00:00Z	R	S	S	S
ERR144595	WGS	PRJEB2138	SAMEA1403791	341379296	PAIRED	RANDOM	GENOMIC	Mycobacterium tuberculosis	ILLUMINA	2012-08-04T00:00:00Z	R	R	R	R
ERR144596	WGS	PRJEB2138	SAMEA1403785	317700093	PAIRED	RANDOM	GENOMIC	Mycobacterium tuberculosis	ILLUMINA	2012-08-04T00:00:00Z	R	S	R	R
ERR144597	WGS	PRJEB2138	SAMEA1403752	324960549	PAIRED	RANDOM	GENOMIC	Mycobacterium tuberculosis	ILLUMINA	2012-08-04T00:00:00Z	R	R	S	S
ERR144598	WGS	PRJEB2138	SAMEA1403744	377192729	PAIRED	RANDOM	GENOMIC	Mycobacterium tuberculosis	ILLUMINA	2012-08-04T00:00:00Z	R	S	S	S
ERR144599	WGS	PRJEB2138	SAMEA1403766	265377357	PAIRED	RANDOM	GENOMIC	Mycobacterium tuberculosis	ILLUMINA	2012-08-04T00:00:00Z	R	S	S	S
ERR144600	WGS	PRJEB2138	SAMEA1403758	241730947	PAIRED	RANDOM	GENOMIC	Mycobacterium tuberculosis	ILLUMINA	2012-08-04T00:00:00Z	R	R	R	S
ERR144602	WGS	PRJEB2138	SAMEA1403587	155733199	PAIRED	RANDOM	GENOMIC	Mycobacterium tuberculosis	ILLUMINA	2012-08-04T00:00:00Z	S	S	S	S
ERR144603	WGS	PRJEB2138	SAMEA1403592	253917858	PAIRED	RANDOM	GENOMIC	Mycobacterium tuberculosis	ILLUMINA	2012-08-04T00:00:00Z	S	S	S	S
ERR144604	WGS	PRJEB2138	SAMEA1403598	313232778	PAIRED	RANDOM	GENOMIC	Mycobacterium tuberculosis	ILLUMINA	2012-08-04T00:00:00Z	R	S	S	S
ERR144605	WGS	PRJEB2138	SAMEA1403958	369604583	PAIRED	RANDOM	GENOMIC	Mycobacterium tuberculosis	ILLUMINA	2012-08-04T00:00:00Z	R	S	S	S
ERR144607	WGS	PRJEB2138	SAMEA1403942	392336200	PAIRED	RANDOM	GENOMIC	Mycobacterium tuberculosis	ILLUMINA	2012-08-04T00:00:00Z	R	R	R	R
ERR144608	WGS	PRJEB2138	SAMEA1403932	366505728	PAIRED	RANDOM	GENOMIC	Mycobacterium tuberculosis	ILLUMINA	2012-08-04T00:00:00Z	R	S	R	R
ERR144609	WGS	PRJEB2138	SAMEA1404047	362310942	PAIRED	RANDOM	GENOMIC	Mycobacterium tuberculosis	ILLUMINA	2012-08-04T00:00:00Z	R	S	S	S
ERR144610	WGS	PRJEB2138	SAMEA1404043	441678445	PAIRED	RANDOM	GENOMIC	Mycobacterium tuberculosis	ILLUMINA	2012-08-04T00:00:00Z	S	S	S	S
ERR144611	WGS	PRJEB2138	SAMEA1404036	802801184	PAIRED	RANDOM	GENOMIC	Mycobacterium tuberculosis	ILLUMINA	2012-08-04T00:00:00Z	R	R	S	S
ERR144613	WGS	PRJEB2138	SAMEA1404030	926832424	PAIRED	RANDOM	GENOMIC	Mycobacterium tuberculosis	ILLUMINA	2012-08-04T00:00:00Z	S	S	S	S
ERR144614	WGS	PRJEB2138	SAMEA1404020	586522348	PAIRED	RANDOM	GENOMIC	Mycobacterium tuberculosis	ILLUMINA	2012-08-04T00:00:00Z	S	S	S	S
ERR144616	WGS	PRJEB2138	SAMEA1403860	441541625	PAIRED	RANDOM	GENOMIC	Mycobacterium tuberculosis	ILLUMINA	2012-08-04T00:00:00Z	S	S	S	S
ERR144618	WGS	PRJEB2138	SAMEA1403748	303292289	PAIRED	RANDOM	GENOMIC	Mycobacterium tuberculosis	ILLUMINA	2012-08-04T00:00:00Z	R	S	S	S
ERR144619	WGS	PRJEB2138	SAMEA1403760	209139618	PAIRED	RANDOM	GENOMIC	Mycobacterium tuberculosis	ILLUMINA	2012-08-04T00:00:00Z	R	R	R	S
ERR144620	WGS	PRJEB2138	SAMEA1403765	328875561	PAIRED	RANDOM	GENOMIC	Mycobacterium tuberculosis	ILLUMINA	2012-08-04T00:00:00Z	R	R	R	R
ERR144621	WGS	PRJEB2138	SAMEA1403775	985618491	PAIRED	RANDOM	GENOMIC	Mycobacterium tuberculosis	ILLUMINA	2012-08-04T00:00:00Z	S	S	S	R
ERR144622	WGS	PRJEB2138	SAMEA1403783	568154320	PAIRED	RANDOM	GENOMIC	Mycobacterium tuberculosis	ILLUMINA	2012-08-04T00:00:00Z	R	R	R	R
ERR144623	WGS	PRJEB2138	SAMEA1403779	704221715	PAIRED	RANDOM	GENOMIC	Mycobacterium tuberculosis	ILLUMINA	2012-08-04T00:00:00Z	R	R	S	S
ERR144624	WGS	PRJEB2138	SAMEA1403786	585728859	PAIRED	RANDOM	GENOMIC	Mycobacterium tuberculosis	ILLUMINA	2012-08-04T00:00:00Z	R	R	R	S
ERR144625	WGS	PRJEB2138	SAMEA1404015	735503284	PAIRED	RANDOM	GENOMIC	Mycobacterium tuberculosis	ILLUMINA	2012-08-04T00:00:00Z	R	R	S	S
ERR144626	WGS	PRJEB2138	SAMEA1404023	675045489	PAIRED	RANDOM	GENOMIC	Mycobacterium tuberculosis	ILLUMINA	2012-08-04T00:00:00Z	S	S	S	S
ERR144627	WGS	PRJEB2138	SAMEA1403581	752743417	PAIRED	RANDOM	GENOMIC	Mycobacterium tuberculosis	ILLUMINA	2012-08-04T00:00:00Z	R	S	R	S
ERR144628	WGS	PRJEB2138	SAMEA1403575	510272291	PAIRED	RANDOM	GENOMIC	Mycobacterium tuberculosis	ILLUMINA	2012-08-04T00:00:00Z	R	R	R	S
ERR144629	WGS	PRJEB2138	SAMEA1403556	411372484	PAIRED	RANDOM	GENOMIC	Mycobacterium tuberculosis	ILLUMINA	2012-08-04T00:00:00Z	S	S	S	S
ERR144630	WGS	PRJEB2138	SAMEA1403549	664384104	PAIRED	RANDOM	GENOMIC	Mycobacterium tuberculosis	ILLUMINA	2012-08-04T00:00:00Z	S	S	S	S
ERR144631	WGS	PRJEB2138	SAMEA1403614	409749681	PAIRED	RANDOM	GENOMIC	Mycobacterium tuberculosis	ILLUMINA	2012-08-04T00:00:00Z	R	R	R	S
ERR144632	WGS	PRJEB2138	SAMEA1403605	946870731	PAIRED	RANDOM	GENOMIC	Mycobacterium tuberculosis	ILLUMINA	2012-08-04T00:00:00Z	R	R	R	S
ERR144633	WGS	PRJEB2138	SAMEA1403593	837909664	PAIRED	RANDOM	GENOMIC	Mycobacterium tuberculosis	ILLUMINA	2012-08-04T00:00:00Z	R	R	R	S
ERR144634	WGS	PRJEB2138	SAMEA1403759	703598900	PAIRED	RANDOM	GENOMIC	Mycobacterium tuberculosis	ILLUMINA	2012-08-04T00:00:00Z	R	R	R	S
ERR144635	WGS	PRJEB2138	SAMEA1403764	681147207	PAIRED	RANDOM	GENOMIC	Mycobacterium tuberculosis	ILLUMINA	2012-08-04T00:00:00Z	R	R	R	R
ERR144636	WGS	PRJEB2138	SAMEA1403740	745493037	PAIRED	RANDOM	GENOMIC	Mycobacterium tuberculosis	ILLUMINA	2012-08-04T00:00:00Z	R	R	R	R
ERR158569	WGS	PRJEB2138	SAMEA1469498	365748862	PAIRED	RANDOM	GENOMIC	Mycobacterium tuberculosis	ILLUMINA	2012-08-28T00:00:00Z	S	R	S	S
ERR158570	WGS	PRJEB2138	SAMEA1469490	362554282	PAIRED	RANDOM	GENOMIC	Mycobacterium tuberculosis	ILLUMINA	2012-08-28T00:00:00Z	R	R	S	S
ERR158571	WGS	PRJEB2138	SAMEA1469486	357727125	PAIRED	RANDOM	GENOMIC	Mycobacterium tuberculosis	ILLUMINA	2012-08-28T00:00:00Z	S	S	S	S
ERR158572	WGS	PRJEB2138	SAMEA1469492	349720001	PAIRED	RANDOM	GENOMIC	Mycobacterium tuberculosis	ILLUMINA	2012-08-28T00:00:00Z	S	S	R	S
ERR158575	WGS	PRJEB2138	SAMEA1469488	405782482	PAIRED	RANDOM	GENOMIC	Mycobacterium tuberculosis	ILLUMINA	2012-08-28T00:00:00Z	S	S	S	S
ERR158576	WGS	PRJEB2138	SAMEA1469487	414357247	PAIRED	RANDOM	GENOMIC	Mycobacterium tuberculosis	ILLUMINA	2012-08-28T00:00:00Z	R	R	R	S
ERR158577	WGS	PRJEB2138	SAMEA1469485	425494433	PAIRED	RANDOM	GENOMIC	Mycobacterium tuberculosis	ILLUMINA	2012-08-28T00:00:00Z	S	S	S	S
ERR158579	WGS	PRJEB2138	SAMEA1469500	462202472	PAIRED	RANDOM	GENOMIC	Mycobacterium tuberculosis	ILLUMINA	2012-08-28T00:00:00Z	R	R	S	R
ERR158580	WGS	PRJEB2138	SAMEA1469493	451922722	PAIRED	RANDOM	GENOMIC	Mycobacterium tuberculosis	ILLUMINA	2012-08-28T00:00:00Z	R	R	S	R
ERR158581	WGS	PRJEB2138	SAMEA1469494	331869688	PAIRED	RANDOM	GENOMIC	Mycobacterium tuberculosis	ILLUMINA	2012-08-28T00:00:00Z	R	R	R	S
ERR158582	WGS	PRJEB2138	SAMEA1469495	323060108	PAIRED	RANDOM	GENOMIC	Mycobacterium tuberculosis	ILLUMINA	2012-08-28T00:00:00Z	S	S	S	S
ERR158585	WGS	PRJEB2138	SAMEA1469506	339509228	PAIRED	RANDOM	GENOMIC	Mycobacterium tuberculosis	ILLUMINA	2012-08-28T00:00:00Z	R	R	R	S
ERR158587	WGS	PRJEB2138	SAMEA1469510	388236584	PAIRED	RANDOM	GENOMIC	Mycobacterium tuberculosis	ILLUMINA	2012-08-28T00:00:00Z	R	R	R	R
ERR158588	WGS	PRJEB2138	SAMEA1469516	391486684	PAIRED	RANDOM	GENOMIC	Mycobacterium tuberculosis	ILLUMINA	2012-08-28T00:00:00Z	R	R	R	R
ERR158589	WGS	PRJEB2138	SAMEA1469515	355621891	PAIRED	RANDOM	GENOMIC	Mycobacterium tuberculosis	ILLUMINA	2012-08-28T00:00:00Z	R	S	R	S
ERR158590	WGS	PRJEB2138	SAMEA1469514	415130669	PAIRED	RANDOM	GENOMIC	Mycobacterium tuberculosis	ILLUMINA	2012-08-28T00:00:00Z	R	R	R	S
ERR158591	WGS	PRJEB2138	SAMEA1469513	426574233	PAIRED	RANDOM	GENOMIC	Mycobacterium tuberculosis	ILLUMINA	2012-08-28T00:00:00Z	S	S	S	R
ERR158592	WGS	PRJEB2138	SAMEA1469528	380753941	PAIRED	RANDOM	GENOMIC	Mycobacterium tuberculosis	ILLUMINA	2012-08-28T00:00:00Z	R	R	S	S
ERR158595	WGS	PRJEB2138	SAMEA1469524	279100053	PAIRED	RANDOM	GENOMIC	Mycobacterium tuberculosis	ILLUMINA	2012-08-28T00:00:00Z	R	R	S	S
ERR158596	WGS	PRJEB2138	SAMEA1469526	293196848	PAIRED	RANDOM	GENOMIC	Mycobacterium tuberculosis	ILLUMINA	2012-08-28T00:00:00Z	R	R	S	S
ERR158598	WGS	PRJEB2138	SAMEA1469532	341149381	PAIRED	RANDOM	GENOMIC	Mycobacterium tuberculosis	ILLUMINA	2012-08-28T00:00:00Z	R	R	S	S
ERR158611	WGS	PRJEB2138	SAMEA1469502	416380656	PAIRED	RANDOM	GENOMIC	Mycobacterium tuberculosis	ILLUMINA	2012-08-28T00:00:00Z	R	R	R	S
ERR158613	WGS	PRJEB2138	SAMEA1469503	450168546	PAIRED	RANDOM	GENOMIC	Mycobacterium tuberculosis	ILLUMINA	2012-08-28T00:00:00Z	R	R	R	S
ERR158616	WGS	PRJEB2138	SAMEA1469497	417342150	PAIRED	RANDOM	GENOMIC	Mycobacterium tuberculosis	ILLUMINA	2012-08-28T00:00:00Z	R	R	R	R
ERR133799	WGS	PRJEB2138	SAMEA1403970	847429353	PAIRED	RANDOM	GENOMIC	Mycobacterium tuberculosis	ILLUMINA	2012-08-04T00:00:00Z	R	S	S	S
ERR133800	WGS	PRJEB2138	SAMEA1403981	787860388	PAIRED	RANDOM	GENOMIC	Mycobacterium tuberculosis	ILLUMINA	2012-08-04T00:00:00Z	R	R	S	S
ERR133802	WGS	PRJEB2138	SAMEA1403797	399302968	PAIRED	RANDOM	GENOMIC	Mycobacterium tuberculosis	ILLUMINA	2012-08-04T00:00:00Z	S	S	S	S
ERR133803	WGS	PRJEB2138	SAMEA1403803	768657692	PAIRED	RANDOM	GENOMIC	Mycobacterium tuberculosis	ILLUMINA	2012-08-04T00:00:00Z	R	R	S	S
ERR133804	WGS	PRJEB2138	SAMEA1403806	558807183	PAIRED	RANDOM	GENOMIC	Mycobacterium tuberculosis	ILLUMINA	2012-08-04T00:00:00Z	R	S	S	S
ERR133805	WGS	PRJEB2138	SAMEA1403815	709473957	PAIRED	RANDOM	GENOMIC	Mycobacterium tuberculosis	ILLUMINA	2012-08-04T00:00:00Z	R	R	S	R
ERR133806	WGS	PRJEB2138	SAMEA1403822	883729769	PAIRED	RANDOM	GENOMIC	Mycobacterium tuberculosis	ILLUMINA	2012-08-04T00:00:00Z	R	R	S	S
ERR133807	WGS	PRJEB2138	SAMEA1403897	848903161	PAIRED	RANDOM	GENOMIC	Mycobacterium tuberculosis	ILLUMINA	2012-08-04T00:00:00Z	S	S	S	S
ERR133808	WGS	PRJEB2138	SAMEA1403908	864959641	PAIRED	RANDOM	GENOMIC	Mycobacterium tuberculosis	ILLUMINA	2012-08-04T00:00:00Z	S	S	S	S
ERR133809	WGS	PRJEB2138	SAMEA1403914	896439289	PAIRED	RANDOM	GENOMIC	Mycobacterium tuberculosis	ILLUMINA	2012-08-04T00:00:00Z	R	S	S	S
ERR133810	WGS	PRJEB2138	SAMEA1403924	743372344	PAIRED	RANDOM	GENOMIC	Mycobacterium tuberculosis	ILLUMINA	2012-08-04T00:00:00Z	S	S	S	S
ERR133811	WGS	PRJEB2138	SAMEA1403668	863290042	PAIRED	RANDOM	GENOMIC	Mycobacterium tuberculosis	ILLUMINA	2012-08-04T00:00:00Z	S	S	S	S
ERR133812	WGS	PRJEB2138	SAMEA1403655	323268301	PAIRED	RANDOM	GENOMIC	Mycobacterium tuberculosis	ILLUMINA	2012-08-04T00:00:00Z	R	S	S	S
ERR133814	WGS	PRJEB2138	SAMEA1403620	364105144	PAIRED	RANDOM	GENOMIC	Mycobacterium tuberculosis	ILLUMINA	2012-08-04T00:00:00Z	R	S	S	S
ERR133815	WGS	PRJEB2138	SAMEA1403641	715916522	PAIRED	RANDOM	GENOMIC	Mycobacterium tuberculosis	ILLUMINA	2012-08-04T00:00:00Z	R	R	S	R
ERR133818	WGS	PRJEB2138	SAMEA1403594	364143965	PAIRED	RANDOM	GENOMIC	Mycobacterium tuberculosis	ILLUMINA	2012-08-04T00:00:00Z	S	S	S	S
ERR133819	WGS	PRJEB2138	SAMEA1403588	432012169	PAIRED	RANDOM	GENOMIC	Mycobacterium tuberculosis	ILLUMINA	2012-08-04T00:00:00Z	S	S	S	S
ERR133820	WGS	PRJEB2138	SAMEA1403608	487253383	PAIRED	RANDOM	GENOMIC	Mycobacterium tuberculosis	ILLUMINA	2012-08-04T00:00:00Z	S	S	S	S
ERR133822	WGS	PRJEB2138	SAMEA1403993	430359449	PAIRED	RANDOM	GENOMIC	Mycobacterium tuberculosis	ILLUMINA	2012-08-04T00:00:00Z	S	R	S	R
ERR133823	WGS	PRJEB2138	SAMEA1403962	922506659	PAIRED	RANDOM	GENOMIC	Mycobacterium tuberculosis	ILLUMINA	2012-08-04T00:00:00Z	R	R	R	S
ERR133826	WGS	PRJEB2138	SAMEA1403871	361224130	PAIRED	RANDOM	GENOMIC	Mycobacterium tuberculosis	ILLUMINA	2012-08-04T00:00:00Z	R	R	R	S
ERR133827	WGS	PRJEB2138	SAMEA1403861	290406974	PAIRED	RANDOM	GENOMIC	Mycobacterium tuberculosis	ILLUMINA	2012-08-04T00:00:00Z	R	R	R	R
ERR133829	WGS	PRJEB2138	SAMEA1403853	322927903	PAIRED	RANDOM	GENOMIC	Mycobacterium tuberculosis	ILLUMINA	2012-08-04T00:00:00Z	S	S	S	S
ERR133830	WGS	PRJEB2138	SAMEA1403925	287934042	PAIRED	RANDOM	GENOMIC	Mycobacterium tuberculosis	ILLUMINA	2012-08-04T00:00:00Z	S	S	S	S
ERR133831	WGS	PRJEB2138	SAMEA1403792	378836180	PAIRED	RANDOM	GENOMIC	Mycobacterium tuberculosis	ILLUMINA	2012-08-04T00:00:00Z	R	R	R	S
ERR133832	WGS	PRJEB2138	SAMEA1403679	884890464	PAIRED	RANDOM	GENOMIC	Mycobacterium tuberculosis	ILLUMINA	2012-08-04T00:00:00Z	S	S	S	R
ERR133833	WGS	PRJEB2138	SAMEA1403677	781867885	PAIRED	RANDOM	GENOMIC	Mycobacterium tuberculosis	ILLUMINA	2012-08-04T00:00:00Z	S	S	S	S
ERR133834	WGS	PRJEB2138	SAMEA1403686	554408661	PAIRED	RANDOM	GENOMIC	Mycobacterium tuberculosis	ILLUMINA	2012-08-04T00:00:00Z	R	R	S	S
ERR133835	WGS	PRJEB2138	SAMEA1403694	329970247	PAIRED	RANDOM	GENOMIC	Mycobacterium tuberculosis	ILLUMINA	2012-08-04T00:00:00Z	R	S	S	R
ERR133836	WGS	PRJEB2138	SAMEA1403709	418790375	PAIRED	RANDOM	GENOMIC	Mycobacterium tuberculosis	ILLUMINA	2012-08-04T00:00:00Z	R	R	S	S
ERR133837	WGS	PRJEB2138	SAMEA1403715	314074572	PAIRED	RANDOM	GENOMIC	Mycobacterium tuberculosis	ILLUMINA	2012-08-04T00:00:00Z	R	R	S	S
ERR133838	WGS	PRJEB2138	SAMEA1403719	375966825	PAIRED	RANDOM	GENOMIC	Mycobacterium tuberculosis	ILLUMINA	2012-08-04T00:00:00Z	R	S	S	S
ERR133839	WGS	PRJEB2138	SAMEA1403716	355664614	PAIRED	RANDOM	GENOMIC	Mycobacterium tuberculosis	ILLUMINA	2012-08-04T00:00:00Z	R	R	R	S
ERR133840	WGS	PRJEB2138	SAMEA1403728	429187073	PAIRED	RANDOM	GENOMIC	Mycobacterium tuberculosis	ILLUMINA	2012-08-04T00:00:00Z	S	S	S	S
ERR133841	WGS	PRJEB2138	SAMEA1404007	324056239	PAIRED	RANDOM	GENOMIC	Mycobacterium tuberculosis	ILLUMINA	2012-08-04T00:00:00Z	R	S	S	S
ERR133844	WGS	PRJEB2138	SAMEA1404026	312324042	PAIRED	RANDOM	GENOMIC	Mycobacterium tuberculosis	ILLUMINA	2012-08-04T00:00:00Z	R	R	R	S
ERR133846	WGS	PRJEB2138	SAMEA1404038	291031675	PAIRED	RANDOM	GENOMIC	Mycobacterium tuberculosis	ILLUMINA	2012-08-04T00:00:00Z	S	S	S	S
ERR133847	WGS	PRJEB2138	SAMEA1404040	596789350	PAIRED	RANDOM	GENOMIC	Mycobacterium tuberculosis	ILLUMINA	2012-08-04T00:00:00Z	S	S	S	S
ERR133849	WGS	PRJEB2138	SAMEA1403933	329750901	PAIRED	RANDOM	GENOMIC	Mycobacterium tuberculosis	ILLUMINA	2012-08-04T00:00:00Z	R	R	S	R
ERR133850	WGS	PRJEB2138	SAMEA1403930	568477962	PAIRED	RANDOM	GENOMIC	Mycobacterium tuberculosis	ILLUMINA	2012-08-04T00:00:00Z	S	S	S	S
ERR133851	WGS	PRJEB2138	SAMEA1403816	352089982	PAIRED	RANDOM	GENOMIC	Mycobacterium tuberculosis	ILLUMINA	2012-08-04T00:00:00Z	S	S	S	S
ERR133852	WGS	PRJEB2138	SAMEA1403832	389271436	PAIRED	RANDOM	GENOMIC	Mycobacterium tuberculosis	ILLUMINA	2012-08-04T00:00:00Z	S	R	S	S
ERR133854	WGS	PRJEB2138	SAMEA1403848	352539120	PAIRED	RANDOM	GENOMIC	Mycobacterium tuberculosis	ILLUMINA	2012-08-04T00:00:00Z	R	R	R	S
ERR133855	WGS	PRJEB2138	SAMEA1403842	404892598	PAIRED	RANDOM	GENOMIC	Mycobacterium tuberculosis	ILLUMINA	2012-08-04T00:00:00Z	R	R	S	S
ERR133856	WGS	PRJEB2138	SAMEA1403837	349292958	PAIRED	RANDOM	GENOMIC	Mycobacterium tuberculosis	ILLUMINA	2012-08-04T00:00:00Z	R	S	S	S
ERR133857	WGS	PRJEB2138	SAMEA1403761	397081840	PAIRED	RANDOM	GENOMIC	Mycobacterium tuberculosis	ILLUMINA	2012-08-04T00:00:00Z	S	S	S	S
ERR133858	WGS	PRJEB2138	SAMEA1403763	529908525	PAIRED	RANDOM	GENOMIC	Mycobacterium tuberculosis	ILLUMINA	2012-08-04T00:00:00Z	R	R	R	S
ERR133859	WGS	PRJEB2138	SAMEA1403743	717018900	PAIRED	RANDOM	GENOMIC	Mycobacterium tuberculosis	ILLUMINA	2012-08-04T00:00:00Z	S	S	S	S
ERR133860	WGS	PRJEB2138	SAMEA1403750	306353822	PAIRED	RANDOM	GENOMIC	Mycobacterium tuberculosis	ILLUMINA	2012-08-04T00:00:00Z	R	R	S	S
ERR133862	WGS	PRJEB2138	SAMEA1403649	702688332	PAIRED	RANDOM	GENOMIC	Mycobacterium tuberculosis	ILLUMINA	2012-08-04T00:00:00Z	R	S	S	S
ERR133863	WGS	PRJEB2138	SAMEA1403643	954415141	PAIRED	RANDOM	GENOMIC	Mycobacterium tuberculosis	ILLUMINA	2012-08-04T00:00:00Z	S	S	S	S
ERR133864	WGS	PRJEB2138	SAMEA1403582	890116493	PAIRED	RANDOM	GENOMIC	Mycobacterium tuberculosis	ILLUMINA	2012-08-04T00:00:00Z	S	S	S	S
ERR133865	WGS	PRJEB2138	SAMEA1403573	374173500	PAIRED	RANDOM	GENOMIC	Mycobacterium tuberculosis	ILLUMINA	2012-08-04T00:00:00Z	R	S	S	S
ERR133866	WGS	PRJEB2138	SAMEA1403567	611811233	PAIRED	RANDOM	GENOMIC	Mycobacterium tuberculosis	ILLUMINA	2012-08-04T00:00:00Z	R	R	S	S
ERR133868	WGS	PRJEB2138	SAMEA1403550	534594485	PAIRED	RANDOM	GENOMIC	Mycobacterium tuberculosis	ILLUMINA	2012-08-04T00:00:00Z	R	R	S	S
ERR133870	WGS	PRJEB2138	SAMEA1403604	697340363	PAIRED	RANDOM	GENOMIC	Mycobacterium tuberculosis	ILLUMINA	2012-08-04T00:00:00Z	S	S	S	S
ERR133871	WGS	PRJEB2138	SAMEA1403954	663785229	PAIRED	RANDOM	GENOMIC	Mycobacterium tuberculosis	ILLUMINA	2012-08-04T00:00:00Z	S	S	S	S
ERR133872	WGS	PRJEB2138	SAMEA1403900	374358505	PAIRED	RANDOM	GENOMIC	Mycobacterium tuberculosis	ILLUMINA	2012-08-04T00:00:00Z	S	S	S	S
ERR133873	WGS	PRJEB2138	SAMEA1403896	748772896	PAIRED	RANDOM	GENOMIC	Mycobacterium tuberculosis	ILLUMINA	2012-08-04T00:00:00Z	R	R	S	R
ERR133874	WGS	PRJEB2138	SAMEA1403928	689001423	PAIRED	RANDOM	GENOMIC	Mycobacterium tuberculosis	ILLUMINA	2012-08-04T00:00:00Z	S	S	S	S
ERR133875	WGS	PRJEB2138	SAMEA1403913	674820068	PAIRED	RANDOM	GENOMIC	Mycobacterium tuberculosis	ILLUMINA	2012-08-04T00:00:00Z	S	S	R	S
ERR133876	WGS	PRJEB2138	SAMEA1403868	355550250	PAIRED	RANDOM	GENOMIC	Mycobacterium tuberculosis	ILLUMINA	2012-08-04T00:00:00Z	S	S	S	S
ERR133877	WGS	PRJEB2138	SAMEA1403857	988884778	PAIRED	RANDOM	GENOMIC	Mycobacterium tuberculosis	ILLUMINA	2012-08-04T00:00:00Z	S	S	R	S
ERR133878	WGS	PRJEB2138	SAMEA1403852	895483082	PAIRED	RANDOM	GENOMIC	Mycobacterium tuberculosis	ILLUMINA	2012-08-04T00:00:00Z	R	R	R	R
ERR133879	WGS	PRJEB2138	SAMEA1403884	997064844	PAIRED	RANDOM	GENOMIC	Mycobacterium tuberculosis	ILLUMINA	2012-08-04T00:00:00Z	R	R	R	R
ERR133880	WGS	PRJEB2138	SAMEA1403874	588981399	PAIRED	RANDOM	GENOMIC	Mycobacterium tuberculosis	ILLUMINA	2012-08-04T00:00:00Z	R	R	S	R
ERR133881	WGS	PRJEB2138	SAMEA1403735	758756557	PAIRED	RANDOM	GENOMIC	Mycobacterium tuberculosis	ILLUMINA	2012-08-04T00:00:00Z	S	R	S	S
ERR133882	WGS	PRJEB2138	SAMEA1403713	601707479	PAIRED	RANDOM	GENOMIC	Mycobacterium tuberculosis	ILLUMINA	2012-08-04T00:00:00Z	S	R	S	S
ERR133883	WGS	PRJEB2138	SAMEA1403721	663157618	PAIRED	RANDOM	GENOMIC	Mycobacterium tuberculosis	ILLUMINA	2012-08-04T00:00:00Z	S	S	S	S
ERR133885	WGS	PRJEB2138	SAMEA1403703	351995384	PAIRED	RANDOM	GENOMIC	Mycobacterium tuberculosis	ILLUMINA	2012-08-04T00:00:00Z	R	R	R	S
ERR133886	WGS	PRJEB2138	SAMEA1403676	538911404	PAIRED	RANDOM	GENOMIC	Mycobacterium tuberculosis	ILLUMINA	2012-08-04T00:00:00Z	R	R	S	S
ERR133888	WGS	PRJEB2138	SAMEA1403690	667839462	PAIRED	RANDOM	GENOMIC	Mycobacterium tuberculosis	ILLUMINA	2012-08-04T00:00:00Z	R	R	R	S
ERR133889	WGS	PRJEB2138	SAMEA1403670	879729845	PAIRED	RANDOM	GENOMIC	Mycobacterium tuberculosis	ILLUMINA	2012-08-04T00:00:00Z	R	R	R	S
ERR133890	WGS	PRJEB2138	SAMEA1403657	861859796	PAIRED	RANDOM	GENOMIC	Mycobacterium tuberculosis	ILLUMINA	2012-08-04T00:00:00Z	R	R	S	S
ERR133891	WGS	PRJEB2138	SAMEA1403975	742462532	PAIRED	RANDOM	GENOMIC	Mycobacterium tuberculosis	ILLUMINA	2012-08-04T00:00:00Z	S	S	S	S
ERR133892	WGS	PRJEB2138	SAMEA1403979	689620258	PAIRED	RANDOM	GENOMIC	Mycobacterium tuberculosis	ILLUMINA	2012-08-04T00:00:00Z	R	R	R	N/A
ERR133893	WGS	PRJEB2138	SAMEA1403968	719121823	PAIRED	RANDOM	GENOMIC	Mycobacterium tuberculosis	ILLUMINA	2012-08-04T00:00:00Z	S	S	S	S
ERR133895	WGS	PRJEB2138	SAMEA1403983	618169473	PAIRED	RANDOM	GENOMIC	Mycobacterium tuberculosis	ILLUMINA	2012-08-04T00:00:00Z	R	R	S	S
ERR133896	WGS	PRJEB2138	SAMEA1404010	648531883	PAIRED	RANDOM	GENOMIC	Mycobacterium tuberculosis	ILLUMINA	2012-08-04T00:00:00Z	R	R	S	S
ERR133897	WGS	PRJEB2138	SAMEA1404002	584908247	PAIRED	RANDOM	GENOMIC	Mycobacterium tuberculosis	ILLUMINA	2012-08-04T00:00:00Z	S	S	S	S
ERR133898	WGS	PRJEB2138	SAMEA1404024	576220093	PAIRED	RANDOM	GENOMIC	Mycobacterium tuberculosis	ILLUMINA	2012-08-04T00:00:00Z	S	S	S	S
ERR133899	WGS	PRJEB2138	SAMEA1404021	569975523	PAIRED	RANDOM	GENOMIC	Mycobacterium tuberculosis	ILLUMINA	2012-08-04T00:00:00Z	R	R	R	S
ERR133900	WGS	PRJEB2138	SAMEA1404014	573279584	PAIRED	RANDOM	GENOMIC	Mycobacterium tuberculosis	ILLUMINA	2012-08-04T00:00:00Z	R	R	R	R
ERR133901	WGS	PRJEB2138	SAMEA1403915	617171798	PAIRED	RANDOM	GENOMIC	Mycobacterium tuberculosis	ILLUMINA	2012-08-04T00:00:00Z	R	R	R	S
ERR133902	WGS	PRJEB2138	SAMEA1403927	570543090	PAIRED	RANDOM	GENOMIC	Mycobacterium tuberculosis	ILLUMINA	2012-08-04T00:00:00Z	R	R	S	S
ERR133903	WGS	PRJEB2138	SAMEA1403918	580851446	PAIRED	RANDOM	GENOMIC	Mycobacterium tuberculosis	ILLUMINA	2012-08-04T00:00:00Z	R	R	R	R
ERR133904	WGS	PRJEB2138	SAMEA1403706	526629971	PAIRED	RANDOM	GENOMIC	Mycobacterium tuberculosis	ILLUMINA	2012-08-04T00:00:00Z	S	S	S	S
ERR133905	WGS	PRJEB2138	SAMEA1403701	589524295	PAIRED	RANDOM	GENOMIC	Mycobacterium tuberculosis	ILLUMINA	2012-08-04T00:00:00Z	S	R	S	S
ERR133906	WGS	PRJEB2138	SAMEA1403688	453724313	PAIRED	RANDOM	GENOMIC	Mycobacterium tuberculosis	ILLUMINA	2012-08-04T00:00:00Z	R	R	R	R
ERR133907	WGS	PRJEB2138	SAMEA1403673	513478901	PAIRED	RANDOM	GENOMIC	Mycobacterium tuberculosis	ILLUMINA	2012-08-04T00:00:00Z	R	R	R	S
ERR133908	WGS	PRJEB2138	SAMEA1403732	504861036	PAIRED	RANDOM	GENOMIC	Mycobacterium tuberculosis	ILLUMINA	2012-08-04T00:00:00Z	R	R	R	R
ERR133909	WGS	PRJEB2138	SAMEA1403727	540224227	PAIRED	RANDOM	GENOMIC	Mycobacterium tuberculosis	ILLUMINA	2012-08-04T00:00:00Z	R	R	S	R
ERR133911	WGS	PRJEB2138	SAMEA1403653	611883129	PAIRED	RANDOM	GENOMIC	Mycobacterium tuberculosis	ILLUMINA	2012-08-04T00:00:00Z	R	S	S	S
ERR133912	WGS	PRJEB2138	SAMEA1403664	501032749	PAIRED	RANDOM	GENOMIC	Mycobacterium tuberculosis	ILLUMINA	2012-08-04T00:00:00Z	S	S	S	S
ERR133913	WGS	PRJEB2138	SAMEA1403666	601893000	PAIRED	RANDOM	GENOMIC	Mycobacterium tuberculosis	ILLUMINA	2012-08-04T00:00:00Z	R	S	S	S
ERR133914	WGS	PRJEB2138	SAMEA1403961	586395957	PAIRED	RANDOM	GENOMIC	Mycobacterium tuberculosis	ILLUMINA	2012-08-04T00:00:00Z	R	R	R	R
ERR133915	WGS	PRJEB2138	SAMEA1403951	672627362	PAIRED	RANDOM	GENOMIC	Mycobacterium tuberculosis	ILLUMINA	2012-08-04T00:00:00Z	R	R	S	R
ERR133917	WGS	PRJEB2138	SAMEA1403937	693567402	PAIRED	RANDOM	GENOMIC	Mycobacterium tuberculosis	ILLUMINA	2012-08-04T00:00:00Z	R	R	S	S
ERR133919	WGS	PRJEB2138	SAMEA1403999	521747439	PAIRED	RANDOM	GENOMIC	Mycobacterium tuberculosis	ILLUMINA	2012-08-04T00:00:00Z	R	R	R	S
ERR133920	WGS	PRJEB2138	SAMEA1403989	475160395	PAIRED	RANDOM	GENOMIC	Mycobacterium tuberculosis	ILLUMINA	2012-08-04T00:00:00Z	S	S	S	S
ERR133922	WGS	PRJEB2138	SAMEA1403877	560271201	PAIRED	RANDOM	GENOMIC	Mycobacterium tuberculosis	ILLUMINA	2012-08-04T00:00:00Z	R	R	S	S
ERR133924	WGS	PRJEB2138	SAMEA1403850	486262630	PAIRED	RANDOM	GENOMIC	Mycobacterium tuberculosis	ILLUMINA	2012-08-04T00:00:00Z	R	S	S	S
ERR133925	WGS	PRJEB2138	SAMEA1403863	527722271	PAIRED	RANDOM	GENOMIC	Mycobacterium tuberculosis	ILLUMINA	2012-08-04T00:00:00Z	S	S	S	S
ERR133926	WGS	PRJEB2138	SAMEA1403910	438305425	PAIRED	RANDOM	GENOMIC	Mycobacterium tuberculosis	ILLUMINA	2012-08-04T00:00:00Z	S	S	S	S
ERR133929	WGS	PRJEB2138	SAMEA1403895	575541430	PAIRED	RANDOM	GENOMIC	Mycobacterium tuberculosis	ILLUMINA	2012-08-04T00:00:00Z	S	S	S	S
ERR133930	WGS	PRJEB2138	SAMEA1403903	487536118	PAIRED	RANDOM	GENOMIC	Mycobacterium tuberculosis	ILLUMINA	2012-08-04T00:00:00Z	R	R	S	S
ERR133932	WGS	PRJEB2138	SAMEA1403782	486743400	PAIRED	RANDOM	GENOMIC	Mycobacterium tuberculosis	ILLUMINA	2012-08-04T00:00:00Z	S	S	S	S
ERR133934	WGS	PRJEB2138	SAMEA1403768	522967812	PAIRED	RANDOM	GENOMIC	Mycobacterium tuberculosis	ILLUMINA	2012-08-04T00:00:00Z	S	S	S	S
ERR133935	WGS	PRJEB2138	SAMEA1403756	508552104	PAIRED	RANDOM	GENOMIC	Mycobacterium tuberculosis	ILLUMINA	2012-08-04T00:00:00Z	R	R	R	S
ERR133937	WGS	PRJEB2138	SAMEA1403741	533852849	PAIRED	RANDOM	GENOMIC	Mycobacterium tuberculosis	ILLUMINA	2012-08-04T00:00:00Z	R	R	S	S
ERR133939	WGS	PRJEB2138	SAMEA1403734	643450917	PAIRED	RANDOM	GENOMIC	Mycobacterium tuberculosis	ILLUMINA	2012-08-04T00:00:00Z	S	S	S	S
ERR133941	WGS	PRJEB2138	SAMEA1403800	636805484	PAIRED	RANDOM	GENOMIC	Mycobacterium tuberculosis	ILLUMINA	2012-08-04T00:00:00Z	S	S	S	S
ERR133942	WGS	PRJEB2138	SAMEA1403805	547524749	PAIRED	RANDOM	GENOMIC	Mycobacterium tuberculosis	ILLUMINA	2012-08-04T00:00:00Z	R	R	R	R
ERR133944	WGS	PRJEB2138	SAMEA1403810	507853359	PAIRED	RANDOM	GENOMIC	Mycobacterium tuberculosis	ILLUMINA	2012-08-04T00:00:00Z	R	R	S	S
ERR133945	WGS	PRJEB2138	SAMEA1403817	460217268	PAIRED	RANDOM	GENOMIC	Mycobacterium tuberculosis	ILLUMINA	2012-08-04T00:00:00Z	R	S	S	R
ERR133946	WGS	PRJEB2138	SAMEA1404033	462836473	PAIRED	RANDOM	GENOMIC	Mycobacterium tuberculosis	ILLUMINA	2012-08-04T00:00:00Z	S	R	S	S
ERR133947	WGS	PRJEB2138	SAMEA1404029	544192925	PAIRED	RANDOM	GENOMIC	Mycobacterium tuberculosis	ILLUMINA	2012-08-04T00:00:00Z	S	R	S	S
ERR133948	WGS	PRJEB2138	SAMEA1404045	537909338	PAIRED	RANDOM	GENOMIC	Mycobacterium tuberculosis	ILLUMINA	2012-08-04T00:00:00Z	S	S	S	S
ERR133949	WGS	PRJEB2138	SAMEA1404048	494523624	PAIRED	RANDOM	GENOMIC	Mycobacterium tuberculosis	ILLUMINA	2012-08-04T00:00:00Z	S	S	S	S
ERR133950	WGS	PRJEB2138	SAMEA1404042	677192879	PAIRED	RANDOM	GENOMIC	Mycobacterium tuberculosis	ILLUMINA	2012-08-04T00:00:00Z	S	S	S	S
ERR133951	WGS	PRJEB2138	SAMEA1403644	572828794	PAIRED	RANDOM	GENOMIC	Mycobacterium tuberculosis	ILLUMINA	2012-08-04T00:00:00Z	R	R	R	R
ERR133952	WGS	PRJEB2138	SAMEA1403652	553871755	PAIRED	RANDOM	GENOMIC	Mycobacterium tuberculosis	ILLUMINA	2012-08-04T00:00:00Z	S	S	S	S
ERR133953	WGS	PRJEB2138	SAMEA1403566	614548819	PAIRED	RANDOM	GENOMIC	Mycobacterium tuberculosis	ILLUMINA	2012-08-04T00:00:00Z	R	R	R	S
ERR133954	WGS	PRJEB2138	SAMEA1403574	488488642	PAIRED	RANDOM	GENOMIC	Mycobacterium tuberculosis	ILLUMINA	2012-08-04T00:00:00Z	R	R	R	R
ERR133955	WGS	PRJEB2138	SAMEA1403578	454629076	PAIRED	RANDOM	GENOMIC	Mycobacterium tuberculosis	ILLUMINA	2012-08-04T00:00:00Z	R	S	S	S
ERR133958	WGS	PRJEB2138	SAMEA1403600	609432742	PAIRED	RANDOM	GENOMIC	Mycobacterium tuberculosis	ILLUMINA	2012-08-04T00:00:00Z	S	S	S	S
ERR133959	WGS	PRJEB2138	SAMEA1403607	552730147	PAIRED	RANDOM	GENOMIC	Mycobacterium tuberculosis	ILLUMINA	2012-08-04T00:00:00Z	R	R	S	S
ERR133961	WGS	PRJEB2138	SAMEA1403854	555101758	PAIRED	RANDOM	GENOMIC	Mycobacterium tuberculosis	ILLUMINA	2012-08-04T00:00:00Z	R	S	S	S
ERR133963	WGS	PRJEB2138	SAMEA1403879	520525947	PAIRED	RANDOM	GENOMIC	Mycobacterium tuberculosis	ILLUMINA	2012-08-04T00:00:00Z	R	S	S	S
ERR133964	WGS	PRJEB2138	SAMEA1403890	523784818	PAIRED	RANDOM	GENOMIC	Mycobacterium tuberculosis	ILLUMINA	2012-08-04T00:00:00Z	S	S	S	S
ERR133965	WGS	PRJEB2138	SAMEA1403883	573227599	PAIRED	RANDOM	GENOMIC	Mycobacterium tuberculosis	ILLUMINA	2012-08-04T00:00:00Z	S	S	S	S
ERR133966	WGS	PRJEB2138	SAMEA1403893	556962286	PAIRED	RANDOM	GENOMIC	Mycobacterium tuberculosis	ILLUMINA	2012-08-04T00:00:00Z	R	R	S	S
ERR133967	WGS	PRJEB2138	SAMEA1403899	625564895	PAIRED	RANDOM	GENOMIC	Mycobacterium tuberculosis	ILLUMINA	2012-08-04T00:00:00Z	S	S	S	S
ERR133968	WGS	PRJEB2138	SAMEA1403916	493374544	PAIRED	RANDOM	GENOMIC	Mycobacterium tuberculosis	ILLUMINA	2012-08-04T00:00:00Z	R	S	S	S
ERR133969	WGS	PRJEB2138	SAMEA1403923	706903594	PAIRED	RANDOM	GENOMIC	Mycobacterium tuberculosis	ILLUMINA	2012-08-04T00:00:00Z	R	S	S	S
ERR133970	WGS	PRJEB2138	SAMEA1403799	564963344	PAIRED	RANDOM	GENOMIC	Mycobacterium tuberculosis	ILLUMINA	2012-08-04T00:00:00Z	R	S	S	R
ERR133971	WGS	PRJEB2138	SAMEA1403959	556416433	PAIRED	RANDOM	GENOMIC	Mycobacterium tuberculosis	ILLUMINA	2012-08-04T00:00:00Z	S	S	S	S
ERR133973	WGS	PRJEB2138	SAMEA1403976	676579027	PAIRED	RANDOM	GENOMIC	Mycobacterium tuberculosis	ILLUMINA	2012-08-04T00:00:00Z	S	S	S	S
ERR133974	WGS	PRJEB2138	SAMEA1403963	601725088	PAIRED	RANDOM	GENOMIC	Mycobacterium tuberculosis	ILLUMINA	2012-08-04T00:00:00Z	S	S	S	S
ERR133975	WGS	PRJEB2138	SAMEA1403990	726428763	PAIRED	RANDOM	GENOMIC	Mycobacterium tuberculosis	ILLUMINA	2012-08-04T00:00:00Z	R	S	S	S
ERR133977	WGS	PRJEB2138	SAMEA1403987	591957212	PAIRED	RANDOM	GENOMIC	Mycobacterium tuberculosis	ILLUMINA	2012-08-04T00:00:00Z	R	S	S	S
ERR133978	WGS	PRJEB2138	SAMEA1403610	491161955	PAIRED	RANDOM	GENOMIC	Mycobacterium tuberculosis	ILLUMINA	2012-08-04T00:00:00Z	S	S	S	S
ERR133979	WGS	PRJEB2138	SAMEA1403599	474304715	PAIRED	RANDOM	GENOMIC	Mycobacterium tuberculosis	ILLUMINA	2012-08-04T00:00:00Z	S	S	S	S
ERR133980	WGS	PRJEB2138	SAMEA1403589	551886954	PAIRED	RANDOM	GENOMIC	Mycobacterium tuberculosis	ILLUMINA	2012-08-04T00:00:00Z	R	S	S	S
ERR133981	WGS	PRJEB2138	SAMEA1403700	597461992	PAIRED	RANDOM	GENOMIC	Mycobacterium tuberculosis	ILLUMINA	2012-08-04T00:00:00Z	R	R	R	S
ERR133982	WGS	PRJEB2138	SAMEA1403707	516042578	PAIRED	RANDOM	GENOMIC	Mycobacterium tuberculosis	ILLUMINA	2012-08-04T00:00:00Z	R	R	S	S
ERR133983	WGS	PRJEB2138	SAMEA1403675	549990213	PAIRED	RANDOM	GENOMIC	Mycobacterium tuberculosis	ILLUMINA	2012-08-04T00:00:00Z	S	S	S	S
ERR133984	WGS	PRJEB2138	SAMEA1403685	552451218	PAIRED	RANDOM	GENOMIC	Mycobacterium tuberculosis	ILLUMINA	2012-08-04T00:00:00Z	R	R	R	R
ERR133985	WGS	PRJEB2138	SAMEA1403787	472974163	PAIRED	RANDOM	GENOMIC	Mycobacterium tuberculosis	ILLUMINA	2012-08-04T00:00:00Z	R	S	S	S
ERR133987	WGS	PRJEB2138	SAMEA1403793	531167011	PAIRED	RANDOM	GENOMIC	Mycobacterium tuberculosis	ILLUMINA	2012-08-04T00:00:00Z	S	S	S	S
ERR133988	WGS	PRJEB2138	SAMEA1403770	597412797	PAIRED	RANDOM	GENOMIC	Mycobacterium tuberculosis	ILLUMINA	2012-08-04T00:00:00Z	S	S	S	S
ERR133989	WGS	PRJEB2138	SAMEA1403777	615957878	PAIRED	RANDOM	GENOMIC	Mycobacterium tuberculosis	ILLUMINA	2012-08-04T00:00:00Z	S	S	S	S
ERR227975	WGS	PRJEB2138	SAMEA1707175	125076269	PAIRED	RANDOM	GENOMIC	Mycobacterium tuberculosis	ILLUMINA	2013-02-13T00:00:00Z	R	R	S	S
ERR227976	WGS	PRJEB2138	SAMEA1707377	127527604	PAIRED	RANDOM	GENOMIC	Mycobacterium tuberculosis	ILLUMINA	2013-02-13T00:00:00Z	R	R	S	S
ERR227977	WGS	PRJEB2138	SAMEA1707383	121747512	PAIRED	RANDOM	GENOMIC	Mycobacterium tuberculosis	ILLUMINA	2013-02-13T00:00:00Z	R	R	R	S
ERR227979	WGS	PRJEB2138	SAMEA1707396	125164514	PAIRED	RANDOM	GENOMIC	Mycobacterium tuberculosis	ILLUMINA	2013-02-13T00:00:00Z	S	S	S	S
ERR227980	WGS	PRJEB2138	SAMEA1707399	234466486	PAIRED	RANDOM	GENOMIC	Mycobacterium tuberculosis	ILLUMINA	2013-02-13T00:00:00Z	R	S	R	S
ERR227981	WGS	PRJEB2138	SAMEA1707351	203932219	PAIRED	RANDOM	GENOMIC	Mycobacterium tuberculosis	ILLUMINA	2013-02-13T00:00:00Z	R	R	S	R
ERR227982	WGS	PRJEB2138	SAMEA1707355	189866974	PAIRED	RANDOM	GENOMIC	Mycobacterium tuberculosis	ILLUMINA	2013-02-13T00:00:00Z	R	R	R	S
ERR227983	WGS	PRJEB2138	SAMEA1707361	155735780	PAIRED	RANDOM	GENOMIC	Mycobacterium tuberculosis	ILLUMINA	2013-02-13T00:00:00Z	S	R	R	S
ERR227984	WGS	PRJEB2138	SAMEA1707366	150692954	PAIRED	RANDOM	GENOMIC	Mycobacterium tuberculosis	ILLUMINA	2013-02-13T00:00:00Z	S	S	S	S
ERR227985	WGS	PRJEB2138	SAMEA1707446	136286776	PAIRED	RANDOM	GENOMIC	Mycobacterium tuberculosis	ILLUMINA	2013-02-13T00:00:00Z	R	R	R	R
ERR227987	WGS	PRJEB2138	SAMEA1707564	229649164	PAIRED	RANDOM	GENOMIC	Mycobacterium tuberculosis	ILLUMINA	2013-02-13T00:00:00Z	R	R	S	S
ERR227988	WGS	PRJEB2138	SAMEA1707539	210211217	PAIRED	RANDOM	GENOMIC	Mycobacterium tuberculosis	ILLUMINA	2013-02-13T00:00:00Z	S	S	S	S
ERR227990	WGS	PRJEB2138	SAMEA1707547	147500493	PAIRED	RANDOM	GENOMIC	Mycobacterium tuberculosis	ILLUMINA	2013-02-13T00:00:00Z	R	S	S	S
ERR227991	WGS	PRJEB2138	SAMEA1707544	156979454	PAIRED	RANDOM	GENOMIC	Mycobacterium tuberculosis	ILLUMINA	2013-02-13T00:00:00Z	S	S	S	S
ERR227992	WGS	PRJEB2138	SAMEA1707540	176791827	PAIRED	RANDOM	GENOMIC	Mycobacterium tuberculosis	ILLUMINA	2013-02-13T00:00:00Z	S	S	S	S
ERR227996	WGS	PRJEB2138	SAMEA1707275	198383794	PAIRED	RANDOM	GENOMIC	Mycobacterium tuberculosis	ILLUMINA	2013-02-13T00:00:00Z	R	R	R	S
ERR227997	WGS	PRJEB2138	SAMEA1707263	154659859	PAIRED	RANDOM	GENOMIC	Mycobacterium tuberculosis	ILLUMINA	2013-02-13T00:00:00Z	R	S	S	S
ERR227998	WGS	PRJEB2138	SAMEA1707257	134415052	PAIRED	RANDOM	GENOMIC	Mycobacterium tuberculosis	ILLUMINA	2013-02-13T00:00:00Z	S	S	S	S
ERR227999	WGS	PRJEB2138	SAMEA1707237	143439198	PAIRED	RANDOM	GENOMIC	Mycobacterium tuberculosis	ILLUMINA	2013-02-13T00:00:00Z	S	S	S	S
ERR228000	WGS	PRJEB2138	SAMEA1707313	207673694	PAIRED	RANDOM	GENOMIC	Mycobacterium tuberculosis	ILLUMINA	2013-02-13T00:00:00Z	S	S	S	S
ERR228001	WGS	PRJEB2138	SAMEA1707305	95680888	PAIRED	RANDOM	GENOMIC	Mycobacterium tuberculosis	ILLUMINA	2013-02-13T00:00:00Z	R	R	S	R
ERR228002	WGS	PRJEB2138	SAMEA1707311	113749926	PAIRED	RANDOM	GENOMIC	Mycobacterium tuberculosis	ILLUMINA	2013-02-13T00:00:00Z	S	S	S	S
ERR228003	WGS	PRJEB2138	SAMEA1707300	84345440	PAIRED	RANDOM	GENOMIC	Mycobacterium tuberculosis	ILLUMINA	2013-02-13T00:00:00Z	R	R	S	S
ERR228004	WGS	PRJEB2138	SAMEA1707291	173594973	PAIRED	RANDOM	GENOMIC	Mycobacterium tuberculosis	ILLUMINA	2013-02-13T00:00:00Z	S	S	S	S
ERR228005	WGS	PRJEB2138	SAMEA1707342	98069226	PAIRED	RANDOM	GENOMIC	Mycobacterium tuberculosis	ILLUMINA	2013-02-13T00:00:00Z	S	S	S	S
ERR228006	WGS	PRJEB2138	SAMEA1707511	114019097	PAIRED	RANDOM	GENOMIC	Mycobacterium tuberculosis	ILLUMINA	2013-02-13T00:00:00Z	R	R	S	R
ERR228007	WGS	PRJEB2138	SAMEA1707520	276825924	PAIRED	RANDOM	GENOMIC	Mycobacterium tuberculosis	ILLUMINA	2013-02-13T00:00:00Z	S	S	S	S
ERR228008	WGS	PRJEB2138	SAMEA1707529	125277978	PAIRED	RANDOM	GENOMIC	Mycobacterium tuberculosis	ILLUMINA	2013-02-13T00:00:00Z	S	S	S	S
ERR228009	WGS	PRJEB2138	SAMEA1707500	319745045	PAIRED	RANDOM	GENOMIC	Mycobacterium tuberculosis	ILLUMINA	2013-02-13T00:00:00Z	R	R	S	S
ERR228010	WGS	PRJEB2138	SAMEA1707507	127377314	PAIRED	RANDOM	GENOMIC	Mycobacterium tuberculosis	ILLUMINA	2013-02-13T00:00:00Z	S	S	S	S
ERR228011	WGS	PRJEB2138	SAMEA1707542	236185934	PAIRED	RANDOM	GENOMIC	Mycobacterium tuberculosis	ILLUMINA	2013-02-13T00:00:00Z	S	S	S	S
ERR228012	WGS	PRJEB2138	SAMEA1707548	261816993	PAIRED	RANDOM	GENOMIC	Mycobacterium tuberculosis	ILLUMINA	2013-02-13T00:00:00Z	R	R	R	S
ERR228013	WGS	PRJEB2138	SAMEA1707535	132773485	PAIRED	RANDOM	GENOMIC	Mycobacterium tuberculosis	ILLUMINA	2013-02-13T00:00:00Z	R	R	R	S
ERR228014	WGS	PRJEB2138	SAMEA1707532	102163854	PAIRED	RANDOM	GENOMIC	Mycobacterium tuberculosis	ILLUMINA	2013-02-13T00:00:00Z	R	S	S	S
ERR228015	WGS	PRJEB2138	SAMEA1707536	261115539	PAIRED	RANDOM	GENOMIC	Mycobacterium tuberculosis	ILLUMINA	2013-02-13T00:00:00Z	S	S	S	S
ERR228017	WGS	PRJEB2138	SAMEA1707194	372963421	PAIRED	RANDOM	GENOMIC	Mycobacterium tuberculosis	ILLUMINA	2013-02-13T00:00:00Z	R	R	S	S
ERR228018	WGS	PRJEB2138	SAMEA1707206	275093804	PAIRED	RANDOM	GENOMIC	Mycobacterium tuberculosis	ILLUMINA	2013-02-13T00:00:00Z	S	S	S	S
ERR228019	WGS	PRJEB2138	SAMEA1707210	237200901	PAIRED	RANDOM	GENOMIC	Mycobacterium tuberculosis	ILLUMINA	2013-02-13T00:00:00Z	R	R	S	S
ERR228021	WGS	PRJEB2138	SAMEA1707221	148282674	PAIRED	RANDOM	GENOMIC	Mycobacterium tuberculosis	ILLUMINA	2013-02-13T00:00:00Z	S	S	S	R
ERR228023	WGS	PRJEB2138	SAMEA1707231	214920100	PAIRED	RANDOM	GENOMIC	Mycobacterium tuberculosis	ILLUMINA	2013-02-13T00:00:00Z	S	S	S	S
ERR228024	WGS	PRJEB2138	SAMEA1707252	133134216	PAIRED	RANDOM	GENOMIC	Mycobacterium tuberculosis	ILLUMINA	2013-02-13T00:00:00Z	R	R	R	R
ERR228025	WGS	PRJEB2138	SAMEA1707258	116272313	PAIRED	RANDOM	GENOMIC	Mycobacterium tuberculosis	ILLUMINA	2013-02-13T00:00:00Z	R	R	S	S
ERR228026	WGS	PRJEB2138	SAMEA1707464	101089122	PAIRED	RANDOM	GENOMIC	Mycobacterium tuberculosis	ILLUMINA	2013-02-13T00:00:00Z	R	S	S	S
ERR228027	WGS	PRJEB2138	SAMEA1707455	101630561	PAIRED	RANDOM	GENOMIC	Mycobacterium tuberculosis	ILLUMINA	2013-02-13T00:00:00Z	S	S	S	S
ERR228028	WGS	PRJEB2138	SAMEA1707450	124986624	PAIRED	RANDOM	GENOMIC	Mycobacterium tuberculosis	ILLUMINA	2013-02-13T00:00:00Z	R	R	R	R
ERR228029	WGS	PRJEB2138	SAMEA1707438	249987384	PAIRED	RANDOM	GENOMIC	Mycobacterium tuberculosis	ILLUMINA	2013-02-13T00:00:00Z	R	R	S	S
ERR228031	WGS	PRJEB2138	SAMEA1707434	123902855	PAIRED	RANDOM	GENOMIC	Mycobacterium tuberculosis	ILLUMINA	2013-02-13T00:00:00Z	S	S	S	S
ERR228032	WGS	PRJEB2138	SAMEA1707425	163740047	PAIRED	RANDOM	GENOMIC	Mycobacterium tuberculosis	ILLUMINA	2013-02-13T00:00:00Z	R	R	S	S
ERR228033	WGS	PRJEB2138	SAMEA1707417	245149501	PAIRED	RANDOM	GENOMIC	Mycobacterium tuberculosis	ILLUMINA	2013-02-13T00:00:00Z	S	S	S	S
ERR228034	WGS	PRJEB2138	SAMEA1707403	120548861	PAIRED	RANDOM	GENOMIC	Mycobacterium tuberculosis	ILLUMINA	2013-02-13T00:00:00Z	S	S	S	S
ERR228035	WGS	PRJEB2138	SAMEA1707519	252087523	PAIRED	RANDOM	GENOMIC	Mycobacterium tuberculosis	ILLUMINA	2013-02-13T00:00:00Z	S	S	S	S
ERR228036	WGS	PRJEB2138	SAMEA1707150	100888134	PAIRED	RANDOM	GENOMIC	Mycobacterium tuberculosis	ILLUMINA	2013-02-13T00:00:00Z	R	R	R	R
ERR228037	WGS	PRJEB2138	SAMEA1707148	87856078	PAIRED	RANDOM	GENOMIC	Mycobacterium tuberculosis	ILLUMINA	2013-02-13T00:00:00Z	R	R	S	S
ERR228039	WGS	PRJEB2138	SAMEA1707117	315127577	PAIRED	RANDOM	GENOMIC	Mycobacterium tuberculosis	ILLUMINA	2013-02-13T00:00:00Z	R	R	R	R
ERR228040	WGS	PRJEB2138	SAMEA1707141	147655908	PAIRED	RANDOM	GENOMIC	Mycobacterium tuberculosis	ILLUMINA	2013-02-13T00:00:00Z	R	S	S	S
ERR228042	WGS	PRJEB2138	SAMEA1707128	108854897	PAIRED	RANDOM	GENOMIC	Mycobacterium tuberculosis	ILLUMINA	2013-02-13T00:00:00Z	R	R	S	R
ERR228043	WGS	PRJEB2138	SAMEA1707187	319289983	PAIRED	RANDOM	GENOMIC	Mycobacterium tuberculosis	ILLUMINA	2013-02-13T00:00:00Z	R	R	S	R
ERR228044	WGS	PRJEB2138	SAMEA1707182	204536162	PAIRED	RANDOM	GENOMIC	Mycobacterium tuberculosis	ILLUMINA	2013-02-13T00:00:00Z	R	S	S	S
ERR228045	WGS	PRJEB2138	SAMEA1707199	218219055	PAIRED	RANDOM	GENOMIC	Mycobacterium tuberculosis	ILLUMINA	2013-02-13T00:00:00Z	S	S	S	S
ERR228046	WGS	PRJEB2138	SAMEA1707290	113797561	PAIRED	RANDOM	GENOMIC	Mycobacterium tuberculosis	ILLUMINA	2013-02-13T00:00:00Z	R	R	S	S
ERR228047	WGS	PRJEB2138	SAMEA1707302	246258794	PAIRED	RANDOM	GENOMIC	Mycobacterium tuberculosis	ILLUMINA	2013-02-13T00:00:00Z	S	S	S	S
ERR228048	WGS	PRJEB2138	SAMEA1707310	154193385	PAIRED	RANDOM	GENOMIC	Mycobacterium tuberculosis	ILLUMINA	2013-02-13T00:00:00Z	R	S	S	S
ERR228049	WGS	PRJEB2138	SAMEA1707316	92960817	PAIRED	RANDOM	GENOMIC	Mycobacterium tuberculosis	ILLUMINA	2013-02-13T00:00:00Z	R	R	R	R
ERR228053	WGS	PRJEB2138	SAMEA1707338	158398970	PAIRED	RANDOM	GENOMIC	Mycobacterium tuberculosis	ILLUMINA	2013-02-13T00:00:00Z	S	S	S	S
ERR228055	WGS	PRJEB2138	SAMEA1707288	368329824	PAIRED	RANDOM	GENOMIC	Mycobacterium tuberculosis	ILLUMINA	2013-02-13T00:00:00Z	S	R	S	S
ERR228056	WGS	PRJEB2138	SAMEA1707163	291455696	PAIRED	RANDOM	GENOMIC	Mycobacterium tuberculosis	ILLUMINA	2013-02-13T00:00:00Z	R	R	R	R
ERR228057	WGS	PRJEB2138	SAMEA1707169	152256493	PAIRED	RANDOM	GENOMIC	Mycobacterium tuberculosis	ILLUMINA	2013-02-13T00:00:00Z	S	S	S	S
ERR228058	WGS	PRJEB2138	SAMEA1707147	112824145	PAIRED	RANDOM	GENOMIC	Mycobacterium tuberculosis	ILLUMINA	2013-02-13T00:00:00Z	R	S	S	S
ERR228059	WGS	PRJEB2138	SAMEA1707146	123508015	PAIRED	RANDOM	GENOMIC	Mycobacterium tuberculosis	ILLUMINA	2013-02-13T00:00:00Z	R	R	R	S
ERR228060	WGS	PRJEB2138	SAMEA1707151	112534357	PAIRED	RANDOM	GENOMIC	Mycobacterium tuberculosis	ILLUMINA	2013-02-13T00:00:00Z	S	S	S	S
ERR228061	WGS	PRJEB2138	SAMEA1707149	171095774	PAIRED	RANDOM	GENOMIC	Mycobacterium tuberculosis	ILLUMINA	2013-02-13T00:00:00Z	R	R	R	S
ERR228062	WGS	PRJEB2138	SAMEA1707125	183323068	PAIRED	RANDOM	GENOMIC	Mycobacterium tuberculosis	ILLUMINA	2013-02-13T00:00:00Z	R	R	R	R
ERR228063	WGS	PRJEB2138	SAMEA1707121	210895420	PAIRED	RANDOM	GENOMIC	Mycobacterium tuberculosis	ILLUMINA	2013-02-13T00:00:00Z	S	S	S	S
ERR228064	WGS	PRJEB2138	SAMEA1707114	182028954	PAIRED	RANDOM	GENOMIC	Mycobacterium tuberculosis	ILLUMINA	2013-02-13T00:00:00Z	R	R	S	S
ERR228065	WGS	PRJEB2138	SAMEA1707135	214011369	PAIRED	RANDOM	GENOMIC	Mycobacterium tuberculosis	ILLUMINA	2013-02-13T00:00:00Z	S	S	S	S
ERR228067	WGS	PRJEB2138	SAMEA1707448	265700703	PAIRED	RANDOM	GENOMIC	Mycobacterium tuberculosis	ILLUMINA	2013-02-13T00:00:00Z	S	S	S	S
ERR228068	WGS	PRJEB2138	SAMEA1707451	193996890	PAIRED	RANDOM	GENOMIC	Mycobacterium tuberculosis	ILLUMINA	2013-02-13T00:00:00Z	S	S	S	S
ERR228069	WGS	PRJEB2138	SAMEA1707440	133960550	PAIRED	RANDOM	GENOMIC	Mycobacterium tuberculosis	ILLUMINA	2013-02-13T00:00:00Z	S	S	S	S
ERR234556	WGS	PRJEB2138	SAMEA1707145	159233174	PAIRED	RANDOM	GENOMIC	Mycobacterium tuberculosis	ILLUMINA	2013-03-14T00:00:00Z	R	R	R	S
ERR234557	WGS	PRJEB2138	SAMEA1707176	151074013	PAIRED	RANDOM	GENOMIC	Mycobacterium tuberculosis	ILLUMINA	2013-03-14T00:00:00Z	R	R	R	S
ERR234558	WGS	PRJEB2138	SAMEA1707167	499344542	PAIRED	RANDOM	GENOMIC	Mycobacterium tuberculosis	ILLUMINA	2013-03-14T00:00:00Z	S	S	S	R
ERR234559	WGS	PRJEB2138	SAMEA1707165	166991581	PAIRED	RANDOM	GENOMIC	Mycobacterium tuberculosis	ILLUMINA	2013-03-14T00:00:00Z	S	S	S	S
ERR234560	WGS	PRJEB2138	SAMEA1707157	172895465	PAIRED	RANDOM	GENOMIC	Mycobacterium tuberculosis	ILLUMINA	2013-03-14T00:00:00Z	R	R	R	S
ERR234561	WGS	PRJEB2138	SAMEA1707152	186382162	PAIRED	RANDOM	GENOMIC	Mycobacterium tuberculosis	ILLUMINA	2013-03-14T00:00:00Z	S	S	S	R
ERR234562	WGS	PRJEB2138	SAMEA1707202	243436811	PAIRED	RANDOM	GENOMIC	Mycobacterium tuberculosis	ILLUMINA	2013-03-14T00:00:00Z	R	R	R	S
ERR234563	WGS	PRJEB2138	SAMEA1707196	193879601	PAIRED	RANDOM	GENOMIC	Mycobacterium tuberculosis	ILLUMINA	2013-03-14T00:00:00Z	R	R	S	R
ERR234564	WGS	PRJEB2138	SAMEA1707569	306977587	PAIRED	RANDOM	GENOMIC	Mycobacterium tuberculosis	ILLUMINA	2013-03-14T00:00:00Z	R	S	S	S
ERR234565	WGS	PRJEB2138	SAMEA1707356	170026853	PAIRED	RANDOM	GENOMIC	Mycobacterium tuberculosis	ILLUMINA	2013-03-14T00:00:00Z	R	R	S	S
ERR234569	WGS	PRJEB2138	SAMEA1707384	149218835	PAIRED	RANDOM	GENOMIC	Mycobacterium tuberculosis	ILLUMINA	2013-03-14T00:00:00Z	R	S	S	S
ERR234570	WGS	PRJEB2138	SAMEA1707385	270083179	PAIRED	RANDOM	GENOMIC	Mycobacterium tuberculosis	ILLUMINA	2013-03-14T00:00:00Z	R	R	S	S
ERR234573	WGS	PRJEB2138	SAMEA1707388	145170248	PAIRED	RANDOM	GENOMIC	Mycobacterium tuberculosis	ILLUMINA	2013-03-14T00:00:00Z	R	R	S	S
ERR234574	WGS	PRJEB2138	SAMEA1707315	513242459	PAIRED	RANDOM	GENOMIC	Mycobacterium tuberculosis	ILLUMINA	2013-03-14T00:00:00Z	R	R	S	S
ERR234575	WGS	PRJEB2138	SAMEA1707286	133479189	PAIRED	RANDOM	GENOMIC	Mycobacterium tuberculosis	ILLUMINA	2013-03-14T00:00:00Z	R	S	S	R
ERR234576	WGS	PRJEB2138	SAMEA1707298	143602654	PAIRED	RANDOM	GENOMIC	Mycobacterium tuberculosis	ILLUMINA	2013-03-14T00:00:00Z	R	R	R	S
ERR234577	WGS	PRJEB2138	SAMEA1707340	146075886	PAIRED	RANDOM	GENOMIC	Mycobacterium tuberculosis	ILLUMINA	2013-03-14T00:00:00Z	R	S	S	S
ERR234578	WGS	PRJEB2138	SAMEA1707347	113848295	PAIRED	RANDOM	GENOMIC	Mycobacterium tuberculosis	ILLUMINA	2013-03-14T00:00:00Z	S	S	S	S
ERR234580	WGS	PRJEB2138	SAMEA1707332	220932513	PAIRED	RANDOM	GENOMIC	Mycobacterium tuberculosis	ILLUMINA	2013-03-14T00:00:00Z	S	S	S	S
ERR234581	WGS	PRJEB2138	SAMEA1707331	237109128	PAIRED	RANDOM	GENOMIC	Mycobacterium tuberculosis	ILLUMINA	2013-03-14T00:00:00Z	S	S	S	S
ERR234582	WGS	PRJEB2138	SAMEA1707144	141232636	PAIRED	RANDOM	GENOMIC	Mycobacterium tuberculosis	ILLUMINA	2013-03-14T00:00:00Z	S	S	S	S
ERR234584	WGS	PRJEB2138	SAMEA1707543	185994345	PAIRED	RANDOM	GENOMIC	Mycobacterium tuberculosis	ILLUMINA	2013-03-14T00:00:00Z	R	R	R	R
ERR234585	WGS	PRJEB2138	SAMEA1707533	488163455	PAIRED	RANDOM	GENOMIC	Mycobacterium tuberculosis	ILLUMINA	2013-03-14T00:00:00Z	R	S	S	S
ERR234586	WGS	PRJEB2138	SAMEA1707537	220299408	PAIRED	RANDOM	GENOMIC	Mycobacterium tuberculosis	ILLUMINA	2013-03-14T00:00:00Z	S	S	S	S
ERR234589	WGS	PRJEB2138	SAMEA1707574	193364806	PAIRED	RANDOM	GENOMIC	Mycobacterium tuberculosis	ILLUMINA	2013-03-14T00:00:00Z	R	R	R	S
ERR234590	WGS	PRJEB2138	SAMEA1707551	199341008	PAIRED	RANDOM	GENOMIC	Mycobacterium tuberculosis	ILLUMINA	2013-03-14T00:00:00Z	R	R	R	S
ERR234593	WGS	PRJEB2138	SAMEA1707368	447847284	PAIRED	RANDOM	GENOMIC	Mycobacterium tuberculosis	ILLUMINA	2013-03-14T00:00:00Z	R	R	S	S
ERR234594	WGS	PRJEB2138	SAMEA1707339	259577867	PAIRED	RANDOM	GENOMIC	Mycobacterium tuberculosis	ILLUMINA	2013-03-14T00:00:00Z	R	R	S	S
ERR234596	WGS	PRJEB2138	SAMEA1707287	270514975	PAIRED	RANDOM	GENOMIC	Mycobacterium tuberculosis	ILLUMINA	2013-03-14T00:00:00Z	R	R	R	S
ERR234597	WGS	PRJEB2138	SAMEA1707318	193886308	PAIRED	RANDOM	GENOMIC	Mycobacterium tuberculosis	ILLUMINA	2013-03-14T00:00:00Z	R	R	S	S
ERR234598	WGS	PRJEB2138	SAMEA1707320	202188562	PAIRED	RANDOM	GENOMIC	Mycobacterium tuberculosis	ILLUMINA	2013-03-14T00:00:00Z	R	R	R	S
ERR234599	WGS	PRJEB2138	SAMEA1707308	226645614	PAIRED	RANDOM	GENOMIC	Mycobacterium tuberculosis	ILLUMINA	2013-03-14T00:00:00Z	S	S	S	S
ERR234600	WGS	PRJEB2138	SAMEA1707242	255629838	PAIRED	RANDOM	GENOMIC	Mycobacterium tuberculosis	ILLUMINA	2013-03-14T00:00:00Z	R	R	R	R
ERR234602	WGS	PRJEB2138	SAMEA1707284	264739824	PAIRED	RANDOM	GENOMIC	Mycobacterium tuberculosis	ILLUMINA	2013-03-14T00:00:00Z	N/A	R	S	S
ERR234603	WGS	PRJEB2138	SAMEA1707266	496168102	PAIRED	RANDOM	GENOMIC	Mycobacterium tuberculosis	ILLUMINA	2013-03-14T00:00:00Z	S	S	S	S
ERR234607	WGS	PRJEB2138	SAMEA1707573	155182950	PAIRED	RANDOM	GENOMIC	Mycobacterium tuberculosis	ILLUMINA	2013-03-14T00:00:00Z	R	R	S	R
ERR234608	WGS	PRJEB2138	SAMEA1707562	153841467	PAIRED	RANDOM	GENOMIC	Mycobacterium tuberculosis	ILLUMINA	2013-03-14T00:00:00Z	R	R	S	S
ERR234609	WGS	PRJEB2138	SAMEA1707565	158336242	PAIRED	RANDOM	GENOMIC	Mycobacterium tuberculosis	ILLUMINA	2013-03-14T00:00:00Z	R	R	R	S
ERR234610	WGS	PRJEB2138	SAMEA1707558	128204306	PAIRED	RANDOM	GENOMIC	Mycobacterium tuberculosis	ILLUMINA	2013-03-14T00:00:00Z	R	R	S	S
ERR234616	WGS	PRJEB2138	SAMEA1707394	167946781	PAIRED	RANDOM	GENOMIC	Mycobacterium tuberculosis	ILLUMINA	2013-03-14T00:00:00Z	R	R	S	S
ERR234617	WGS	PRJEB2138	SAMEA1707379	264848389	PAIRED	RANDOM	GENOMIC	Mycobacterium tuberculosis	ILLUMINA	2013-03-14T00:00:00Z	S	S	S	S
ERR234618	WGS	PRJEB2138	SAMEA1707387	220502723	PAIRED	RANDOM	GENOMIC	Mycobacterium tuberculosis	ILLUMINA	2013-03-14T00:00:00Z	R	R	R	S
ERR234619	WGS	PRJEB2138	SAMEA1707364	167156075	PAIRED	RANDOM	GENOMIC	Mycobacterium tuberculosis	ILLUMINA	2013-03-14T00:00:00Z	S	S	S	S
ERR234620	WGS	PRJEB2138	SAMEA1707362	145370977	PAIRED	RANDOM	GENOMIC	Mycobacterium tuberculosis	ILLUMINA	2013-03-14T00:00:00Z	R	S	R	R
ERR234622	WGS	PRJEB2138	SAMEA1707348	494690081	PAIRED	RANDOM	GENOMIC	Mycobacterium tuberculosis	ILLUMINA	2013-03-14T00:00:00Z	R	R	R	R
ERR234623	WGS	PRJEB2138	SAMEA1707358	169311126	PAIRED	RANDOM	GENOMIC	Mycobacterium tuberculosis	ILLUMINA	2013-03-14T00:00:00Z	R	R	S	S
ERR234624	WGS	PRJEB2138	SAMEA1707166	148448605	PAIRED	RANDOM	GENOMIC	Mycobacterium tuberculosis	ILLUMINA	2013-03-14T00:00:00Z	R	S	S	S
ERR234627	WGS	PRJEB2138	SAMEA1707184	286502984	PAIRED	RANDOM	GENOMIC	Mycobacterium tuberculosis	ILLUMINA	2013-03-14T00:00:00Z	R	R	S	S
ERR234630	WGS	PRJEB2138	SAMEA1707205	190730729	PAIRED	RANDOM	GENOMIC	Mycobacterium tuberculosis	ILLUMINA	2013-03-14T00:00:00Z	R	R	R	R
ERR234631	WGS	PRJEB2138	SAMEA1707198	183797199	PAIRED	RANDOM	GENOMIC	Mycobacterium tuberculosis	ILLUMINA	2013-03-14T00:00:00Z	R	R	S	S
ERR234633	WGS	PRJEB2138	SAMEA1707126	221998307	PAIRED	RANDOM	GENOMIC	Mycobacterium tuberculosis	ILLUMINA	2013-03-14T00:00:00Z	R	R	R	S
ERR234634	WGS	PRJEB2138	SAMEA1707521	305698810	PAIRED	RANDOM	GENOMIC	Mycobacterium tuberculosis	ILLUMINA	2013-03-14T00:00:00Z	S	S	R	S
ERR234637	WGS	PRJEB2138	SAMEA1707502	240543810	PAIRED	RANDOM	GENOMIC	Mycobacterium tuberculosis	ILLUMINA	2013-03-14T00:00:00Z	R	R	R	R
ERR234638	WGS	PRJEB2138	SAMEA1707494	192761206	PAIRED	RANDOM	GENOMIC	Mycobacterium tuberculosis	ILLUMINA	2013-03-14T00:00:00Z	S	S	S	S
ERR234639	WGS	PRJEB2138	SAMEA1707424	303166260	PAIRED	RANDOM	GENOMIC	Mycobacterium tuberculosis	ILLUMINA	2013-03-14T00:00:00Z	R	R	R	R
ERR234640	WGS	PRJEB2138	SAMEA1707431	195406647	PAIRED	RANDOM	GENOMIC	Mycobacterium tuberculosis	ILLUMINA	2013-03-14T00:00:00Z	S	S	S	S
ERR234641	WGS	PRJEB2138	SAMEA1707410	215444640	PAIRED	RANDOM	GENOMIC	Mycobacterium tuberculosis	ILLUMINA	2013-03-14T00:00:00Z	R	R	S	S
ERR234642	WGS	PRJEB2138	SAMEA1707401	151207915	PAIRED	RANDOM	GENOMIC	Mycobacterium tuberculosis	ILLUMINA	2013-03-14T00:00:00Z	S	S	S	S
ERR234645	WGS	PRJEB2138	SAMEA1707120	235615472	PAIRED	RANDOM	GENOMIC	Mycobacterium tuberculosis	ILLUMINA	2013-03-14T00:00:00Z	R	R	R	S
ERR234646	WGS	PRJEB2138	SAMEA1707191	381700621	PAIRED	RANDOM	GENOMIC	Mycobacterium tuberculosis	ILLUMINA	2013-03-14T00:00:00Z	R	R	S	S
ERR234647	WGS	PRJEB2138	SAMEA1707189	145477614	PAIRED	RANDOM	GENOMIC	Mycobacterium tuberculosis	ILLUMINA	2013-03-14T00:00:00Z	S	S	S	S
ERR234648	WGS	PRJEB2138	SAMEA1707197	160113491	PAIRED	RANDOM	GENOMIC	Mycobacterium tuberculosis	ILLUMINA	2013-03-14T00:00:00Z	R	R	S	S
ERR234649	WGS	PRJEB2138	SAMEA1707180	245505714	PAIRED	RANDOM	GENOMIC	Mycobacterium tuberculosis	ILLUMINA	2013-03-14T00:00:00Z	R	R	S	R
ERR234651	WGS	PRJEB2138	SAMEA1707171	301841430	PAIRED	RANDOM	GENOMIC	Mycobacterium tuberculosis	ILLUMINA	2013-03-14T00:00:00Z	R	S	R	R
ERR234652	WGS	PRJEB2138	SAMEA1707433	349390460	PAIRED	RANDOM	GENOMIC	Mycobacterium tuberculosis	ILLUMINA	2013-03-14T00:00:00Z	S	S	S	S
ERR234653	WGS	PRJEB2138	SAMEA1707427	358444486	PAIRED	RANDOM	GENOMIC	Mycobacterium tuberculosis	ILLUMINA	2013-03-14T00:00:00Z	R	R	S	S
ERR234654	WGS	PRJEB2138	SAMEA1707422	339443281	PAIRED	RANDOM	GENOMIC	Mycobacterium tuberculosis	ILLUMINA	2013-03-14T00:00:00Z	R	R	R	S
ERR234655	WGS	PRJEB2138	SAMEA1707414	345927869	PAIRED	RANDOM	GENOMIC	Mycobacterium tuberculosis	ILLUMINA	2013-03-14T00:00:00Z	R	S	S	S
ERR234657	WGS	PRJEB2138	SAMEA1707235	407698825	PAIRED	RANDOM	GENOMIC	Mycobacterium tuberculosis	ILLUMINA	2013-03-14T00:00:00Z	R	R	R	R
ERR234658	WGS	PRJEB2138	SAMEA1707253	376199165	PAIRED	RANDOM	GENOMIC	Mycobacterium tuberculosis	ILLUMINA	2013-03-14T00:00:00Z	R	R	R	R
ERR234660	WGS	PRJEB2138	SAMEA1707270	344340917	PAIRED	RANDOM	GENOMIC	Mycobacterium tuberculosis	ILLUMINA	2013-03-14T00:00:00Z	R	R	R	S
ERR234661	WGS	PRJEB2138	SAMEA1707282	411991217	PAIRED	RANDOM	GENOMIC	Mycobacterium tuberculosis	ILLUMINA	2013-03-14T00:00:00Z	R	R	R	R
ERR234662	WGS	PRJEB2138	SAMEA1707137	386633516	PAIRED	RANDOM	GENOMIC	Mycobacterium tuberculosis	ILLUMINA	2013-03-14T00:00:00Z	R	S	R	S
ERR234663	WGS	PRJEB2138	SAMEA1707130	347160349	PAIRED	RANDOM	GENOMIC	Mycobacterium tuberculosis	ILLUMINA	2013-03-14T00:00:00Z	S	S	S	S
ERR234666	WGS	PRJEB2138	SAMEA1707183	339197159	PAIRED	RANDOM	GENOMIC	Mycobacterium tuberculosis	ILLUMINA	2013-03-14T00:00:00Z	R	R	S	S
ERR234667	WGS	PRJEB2138	SAMEA1707200	427865966	PAIRED	RANDOM	GENOMIC	Mycobacterium tuberculosis	ILLUMINA	2013-03-14T00:00:00Z	S	S	S	S
ERR234668	WGS	PRJEB2138	SAMEA1707192	463266541	PAIRED	RANDOM	GENOMIC	Mycobacterium tuberculosis	ILLUMINA	2013-03-14T00:00:00Z	R	R	R	R
ERR234669	WGS	PRJEB2138	SAMEA1707160	510840021	PAIRED	RANDOM	GENOMIC	Mycobacterium tuberculosis	ILLUMINA	2013-03-14T00:00:00Z	R	R	S	R
ERR234671	WGS	PRJEB2138	SAMEA1707153	314129079	PAIRED	RANDOM	GENOMIC	Mycobacterium tuberculosis	ILLUMINA	2013-03-14T00:00:00Z	R	R	S	R
ERR234672	WGS	PRJEB2138	SAMEA1707426	343724429	PAIRED	RANDOM	GENOMIC	Mycobacterium tuberculosis	ILLUMINA	2013-03-14T00:00:00Z	R	R	R	R
ERR234674	WGS	PRJEB2138	SAMEA1707408	412055821	PAIRED	RANDOM	GENOMIC	Mycobacterium tuberculosis	ILLUMINA	2013-03-14T00:00:00Z	R	S	S	S
ERR234683	WGS	PRJEB2138	SAMEA1707218	284045756	PAIRED	RANDOM	GENOMIC	Mycobacterium tuberculosis	ILLUMINA	2013-03-14T00:00:00Z	R	S	S	S
ERR234684	WGS	PRJEB2138	SAMEA1707246	272093937	PAIRED	RANDOM	GENOMIC	Mycobacterium tuberculosis	ILLUMINA	2013-03-14T00:00:00Z	S	S	S	S
ERR234685	WGS	PRJEB2138	SAMEA1707233	318423787	PAIRED	RANDOM	GENOMIC	Mycobacterium tuberculosis	ILLUMINA	2013-03-14T00:00:00Z	S	S	S	S
ERR234686	WGS	PRJEB2138	SAMEA1707240	348308666	PAIRED	RANDOM	GENOMIC	Mycobacterium tuberculosis	ILLUMINA	2013-03-14T00:00:00Z	S	S	S	S
ERR234687	WGS	PRJEB2138	SAMEA1707280	369315249	PAIRED	RANDOM	GENOMIC	Mycobacterium tuberculosis	ILLUMINA	2013-03-14T00:00:00Z	S	S	S	S
ERR234688	WGS	PRJEB2138	SAMEA1707269	467082394	PAIRED	RANDOM	GENOMIC	Mycobacterium tuberculosis	ILLUMINA	2013-03-14T00:00:00Z	R	S	R	R
ERR234689	WGS	PRJEB2138	SAMEA1707154	486974197	PAIRED	RANDOM	GENOMIC	Mycobacterium tuberculosis	ILLUMINA	2013-03-14T00:00:00Z	S	S	S	S
ERR234690	WGS	PRJEB2138	SAMEA1707162	477133061	PAIRED	RANDOM	GENOMIC	Mycobacterium tuberculosis	ILLUMINA	2013-03-14T00:00:00Z	S	S	S	S
ERR234691	WGS	PRJEB2138	SAMEA1707170	768567669	PAIRED	RANDOM	GENOMIC	Mycobacterium tuberculosis	ILLUMINA	2013-03-14T00:00:00Z	S	S	S	S
ERR234692	WGS	PRJEB2138	SAMEA1707466	480278631	PAIRED	RANDOM	GENOMIC	Mycobacterium tuberculosis	ILLUMINA	2013-03-14T00:00:00Z	R	R	S	S
ERR234693	WGS	PRJEB2138	SAMEA1707487	457680073	PAIRED	RANDOM	GENOMIC	Mycobacterium tuberculosis	ILLUMINA	2013-03-14T00:00:00Z	R	S	S	S
ERR234694	WGS	PRJEB2138	SAMEA1707480	468662101	PAIRED	RANDOM	GENOMIC	Mycobacterium tuberculosis	ILLUMINA	2013-03-14T00:00:00Z	S	S	S	S
ERR234695	WGS	PRJEB2138	SAMEA1707508	446299247	PAIRED	RANDOM	GENOMIC	Mycobacterium tuberculosis	ILLUMINA	2013-03-14T00:00:00Z	S	S	S	S
ERR234696	WGS	PRJEB2138	SAMEA1707498	425008620	PAIRED	RANDOM	GENOMIC	Mycobacterium tuberculosis	ILLUMINA	2013-03-14T00:00:00Z	R	S	S	R
ERR234697	WGS	PRJEB2138	SAMEA1707527	431886031	PAIRED	RANDOM	GENOMIC	Mycobacterium tuberculosis	ILLUMINA	2013-03-14T00:00:00Z	S	S	S	S
ERR234698	WGS	PRJEB2138	SAMEA1707524	395670011	PAIRED	RANDOM	GENOMIC	Mycobacterium tuberculosis	ILLUMINA	2013-03-14T00:00:00Z	R	R	S	S
ERR234699	WGS	PRJEB2138	SAMEA1707514	509897044	PAIRED	RANDOM	GENOMIC	Mycobacterium tuberculosis	ILLUMINA	2013-03-14T00:00:00Z	R	S	S	R
ERR117449	WGS	PRJEB2138	SAMEA1403682	749436431	PAIRED	RANDOM	GENOMIC	Mycobacterium tuberculosis	ILLUMINA	2012-05-18T00:00:00Z	S	S	S	S
ERR117450	WGS	PRJEB2138	SAMEA1403739	838377519	PAIRED	RANDOM	GENOMIC	Mycobacterium tuberculosis	ILLUMINA	2012-05-18T00:00:00Z	S	S	S	S
ERR117451	WGS	PRJEB2138	SAMEA1403731	889955295	PAIRED	RANDOM	GENOMIC	Mycobacterium tuberculosis	ILLUMINA	2012-05-18T00:00:00Z	S	S	S	S
ERR117452	WGS	PRJEB2138	SAMEA1403965	846763365	PAIRED	RANDOM	GENOMIC	Mycobacterium tuberculosis	ILLUMINA	2012-05-18T00:00:00Z	R	R	S	S
ERR117453	WGS	PRJEB2138	SAMEA1403978	1401754487	PAIRED	RANDOM	GENOMIC	Mycobacterium tuberculosis	ILLUMINA	2012-05-18T00:00:00Z	R	R	S	S
ERR117454	WGS	PRJEB2138	SAMEA1404012	1363861963	PAIRED	RANDOM	GENOMIC	Mycobacterium tuberculosis	ILLUMINA	2012-05-18T00:00:00Z	R	R	S	R
ERR117455	WGS	PRJEB2138	SAMEA1404018	1267933129	PAIRED	RANDOM	GENOMIC	Mycobacterium tuberculosis	ILLUMINA	2012-05-18T00:00:00Z	S	S	S	S
ERR117457	WGS	PRJEB2138	SAMEA1404005	739874723	PAIRED	RANDOM	GENOMIC	Mycobacterium tuberculosis	ILLUMINA	2012-05-18T00:00:00Z	S	S	S	S
ERR117458	WGS	PRJEB2138	SAMEA1404008	711443812	PAIRED	RANDOM	GENOMIC	Mycobacterium tuberculosis	ILLUMINA	2012-05-18T00:00:00Z	S	S	S	S
ERR117460	WGS	PRJEB2138	SAMEA1404044	617193920	PAIRED	RANDOM	GENOMIC	Mycobacterium tuberculosis	ILLUMINA	2012-05-18T00:00:00Z	R	R	R	S
ERR117462	WGS	PRJEB2138	SAMEA1403678	841701993	PAIRED	RANDOM	GENOMIC	Mycobacterium tuberculosis	ILLUMINA	2012-05-18T00:00:00Z	R	R	S	S
ERR117463	WGS	PRJEB2138	SAMEA1403689	1761421891	PAIRED	RANDOM	GENOMIC	Mycobacterium tuberculosis	ILLUMINA	2012-05-18T00:00:00Z	R	R	S	S
ERR117464	WGS	PRJEB2138	SAMEA1403698	1238012939	PAIRED	RANDOM	GENOMIC	Mycobacterium tuberculosis	ILLUMINA	2012-05-18T00:00:00Z	R	R	R	R
ERR117465	WGS	PRJEB2138	SAMEA1403708	754930082	PAIRED	RANDOM	GENOMIC	Mycobacterium tuberculosis	ILLUMINA	2012-05-18T00:00:00Z	R	R	S	S
ERR117466	WGS	PRJEB2138	SAMEA1403712	1181492142	PAIRED	RANDOM	GENOMIC	Mycobacterium tuberculosis	ILLUMINA	2012-05-18T00:00:00Z	R	S	S	S
ERR117467	WGS	PRJEB2138	SAMEA1403710	1117327164	PAIRED	RANDOM	GENOMIC	Mycobacterium tuberculosis	ILLUMINA	2012-05-18T00:00:00Z	S	S	S	S
ERR117468	WGS	PRJEB2138	SAMEA1403718	1476814086	PAIRED	RANDOM	GENOMIC	Mycobacterium tuberculosis	ILLUMINA	2012-05-18T00:00:00Z	R	R	S	S
ERR117469	WGS	PRJEB2138	SAMEA1403726	128188887	PAIRED	RANDOM	GENOMIC	Mycobacterium tuberculosis	ILLUMINA	2012-05-18T00:00:00Z	R	S	S	S
ERR117470	WGS	PRJEB2138	SAMEA1403738	323585661	PAIRED	RANDOM	GENOMIC	Mycobacterium tuberculosis	ILLUMINA	2012-05-18T00:00:00Z	R	R	R	S
ERR067576	WGS	PRJEB2138	SAMEA1015921	247685171	PAIRED	RANDOM	GENOMIC	Mycobacterium tuberculosis	ILLUMINA	2012-04-15T00:00:00Z	R	R	R	S
ERR067577	WGS	PRJEB2138	SAMEA1015931	196471595	PAIRED	RANDOM	GENOMIC	Mycobacterium tuberculosis	ILLUMINA	2012-04-15T00:00:00Z	R	R	S	S
ERR067578	WGS	PRJEB2138	SAMEA1015951	227130333	PAIRED	RANDOM	GENOMIC	Mycobacterium tuberculosis	ILLUMINA	2012-04-15T00:00:00Z	R	R	S	S
ERR067580	WGS	PRJEB2138	SAMEA1015969	188218216	PAIRED	RANDOM	GENOMIC	Mycobacterium tuberculosis	ILLUMINA	2012-04-15T00:00:00Z	R	R	S	S
ERR067581	WGS	PRJEB2138	SAMEA1015985	212667417	PAIRED	RANDOM	GENOMIC	Mycobacterium tuberculosis	ILLUMINA	2012-04-15T00:00:00Z	R	R	S	S
ERR067582	WGS	PRJEB2138	SAMEA1016011	216961749	PAIRED	RANDOM	GENOMIC	Mycobacterium tuberculosis	ILLUMINA	2012-04-15T00:00:00Z	R	S	R	S
ERR067583	WGS	PRJEB2138	SAMEA1016042	185911789	PAIRED	RANDOM	GENOMIC	Mycobacterium tuberculosis	ILLUMINA	2012-04-15T00:00:00Z	R	R	R	S
ERR067584	WGS	PRJEB2138	SAMEA1016098	182284316	PAIRED	RANDOM	GENOMIC	Mycobacterium tuberculosis	ILLUMINA	2012-04-15T00:00:00Z	R	R	R	S
ERR067585	WGS	PRJEB2138	SAMEA1016123	202643052	PAIRED	RANDOM	GENOMIC	Mycobacterium tuberculosis	ILLUMINA	2012-04-15T00:00:00Z	S	S	S	S
ERR067586	WGS	PRJEB2138	SAMEA1016074	214047042	PAIRED	RANDOM	GENOMIC	Mycobacterium tuberculosis	ILLUMINA	2012-04-15T00:00:00Z	R	S	R	R
ERR067587	WGS	PRJEB2138	SAMEA1016086	231592892	PAIRED	RANDOM	GENOMIC	Mycobacterium tuberculosis	ILLUMINA	2012-04-15T00:00:00Z	R	R	S	S
ERR067588	WGS	PRJEB2138	SAMEA1016078	189457425	PAIRED	RANDOM	GENOMIC	Mycobacterium tuberculosis	ILLUMINA	2012-04-15T00:00:00Z	R	R	R	S
ERR067589	WGS	PRJEB2138	SAMEA1016176	190507519	PAIRED	RANDOM	GENOMIC	Mycobacterium tuberculosis	ILLUMINA	2012-04-15T00:00:00Z	R	R	R	S
ERR067590	WGS	PRJEB2138	SAMEA1016189	202187305	PAIRED	RANDOM	GENOMIC	Mycobacterium tuberculosis	ILLUMINA	2012-04-15T00:00:00Z	R	R	R	R
ERR067591	WGS	PRJEB2138	SAMEA1016148	199463504	PAIRED	RANDOM	GENOMIC	Mycobacterium tuberculosis	ILLUMINA	2012-04-15T00:00:00Z	R	R	S	S
ERR067592	WGS	PRJEB2138	SAMEA1016166	202723063	PAIRED	RANDOM	GENOMIC	Mycobacterium tuberculosis	ILLUMINA	2012-04-15T00:00:00Z	R	R	R	S
ERR067595	WGS	PRJEB2138	SAMEA1015933	185992453	PAIRED	RANDOM	GENOMIC	Mycobacterium tuberculosis	ILLUMINA	2012-04-15T00:00:00Z	R	R	R	S
ERR067596	WGS	PRJEB2138	SAMEA1016051	182379810	PAIRED	RANDOM	GENOMIC	Mycobacterium tuberculosis	ILLUMINA	2012-04-15T00:00:00Z	R	R	S	R
ERR067599	WGS	PRJEB2138	SAMEA1016021	203768570	PAIRED	RANDOM	GENOMIC	Mycobacterium tuberculosis	ILLUMINA	2012-04-15T00:00:00Z	R	R	R	S
ERR067600	WGS	PRJEB2138	SAMEA1016004	243340040	PAIRED	RANDOM	GENOMIC	Mycobacterium tuberculosis	ILLUMINA	2012-04-15T00:00:00Z	R	R	S	S
ERR067601	WGS	PRJEB2138	SAMEA1016144	204936176	PAIRED	RANDOM	GENOMIC	Mycobacterium tuberculosis	ILLUMINA	2012-04-15T00:00:00Z	S	S	S	S
ERR067602	WGS	PRJEB2138	SAMEA1016158	197863261	PAIRED	RANDOM	GENOMIC	Mycobacterium tuberculosis	ILLUMINA	2012-04-15T00:00:00Z	R	R	R	S
ERR067603	WGS	PRJEB2138	SAMEA1016080	186702523	PAIRED	RANDOM	GENOMIC	Mycobacterium tuberculosis	ILLUMINA	2012-04-15T00:00:00Z	R	R	S	S
ERR067604	WGS	PRJEB2138	SAMEA1016083	187674676	PAIRED	RANDOM	GENOMIC	Mycobacterium tuberculosis	ILLUMINA	2012-04-15T00:00:00Z	S	S	S	R
ERR067606	WGS	PRJEB2138	SAMEA1016130	194831088	PAIRED	RANDOM	GENOMIC	Mycobacterium tuberculosis	ILLUMINA	2012-04-15T00:00:00Z	R	R	S	S
ERR067608	WGS	PRJEB2138	SAMEA1016018	184079290	PAIRED	RANDOM	GENOMIC	Mycobacterium tuberculosis	ILLUMINA	2012-04-15T00:00:00Z	R	R	R	S
ERR067609	WGS	PRJEB2138	SAMEA1015997	189880950	PAIRED	RANDOM	GENOMIC	Mycobacterium tuberculosis	ILLUMINA	2012-04-15T00:00:00Z	R	R	R	S
ERR067610	WGS	PRJEB2138	SAMEA1015991	180832351	PAIRED	RANDOM	GENOMIC	Mycobacterium tuberculosis	ILLUMINA	2012-04-15T00:00:00Z	R	R	R	S
ERR067612	WGS	PRJEB2138	SAMEA1016030	197482460	PAIRED	RANDOM	GENOMIC	Mycobacterium tuberculosis	ILLUMINA	2012-04-15T00:00:00Z	R	R	R	S
ERR067613	WGS	PRJEB2138	SAMEA1015929	216321996	PAIRED	RANDOM	GENOMIC	Mycobacterium tuberculosis	ILLUMINA	2012-04-15T00:00:00Z	R	R	R	R
ERR067614	WGS	PRJEB2138	SAMEA1015944	209812387	PAIRED	RANDOM	GENOMIC	Mycobacterium tuberculosis	ILLUMINA	2012-04-15T00:00:00Z	R	R	R	R
ERR067615	WGS	PRJEB2138	SAMEA1015940	194795638	PAIRED	RANDOM	GENOMIC	Mycobacterium tuberculosis	ILLUMINA	2012-04-15T00:00:00Z	R	R	R	S
ERR067616	WGS	PRJEB2138	SAMEA1016201	198546310	PAIRED	RANDOM	GENOMIC	Mycobacterium tuberculosis	ILLUMINA	2012-04-15T00:00:00Z	R	R	S	R
ERR067617	WGS	PRJEB2138	SAMEA1016186	232962621	PAIRED	RANDOM	GENOMIC	Mycobacterium tuberculosis	ILLUMINA	2012-04-15T00:00:00Z	R	R	S	R
ERR067618	WGS	PRJEB2138	SAMEA1016152	196525865	PAIRED	RANDOM	GENOMIC	Mycobacterium tuberculosis	ILLUMINA	2012-04-15T00:00:00Z	R	R	R	S
ERR067619	WGS	PRJEB2138	SAMEA1016137	205682590	PAIRED	RANDOM	GENOMIC	Mycobacterium tuberculosis	ILLUMINA	2012-04-15T00:00:00Z	R	R	R	S
ERR067620	WGS	PRJEB2138	SAMEA1016112	175251966	PAIRED	RANDOM	GENOMIC	Mycobacterium tuberculosis	ILLUMINA	2012-04-15T00:00:00Z	R	R	R	S
ERR067622	WGS	PRJEB2138	SAMEA1016109	234696736	PAIRED	RANDOM	GENOMIC	Mycobacterium tuberculosis	ILLUMINA	2012-04-15T00:00:00Z	R	R	R	S
ERR067624	WGS	PRJEB2138	SAMEA1016063	174143313	PAIRED	RANDOM	GENOMIC	Mycobacterium tuberculosis	ILLUMINA	2012-04-15T00:00:00Z	R	R	S	R
ERR067625	WGS	PRJEB2138	SAMEA1016111	166874714	PAIRED	RANDOM	GENOMIC	Mycobacterium tuberculosis	ILLUMINA	2012-04-15T00:00:00Z	R	R	R	S
ERR067627	WGS	PRJEB2138	SAMEA1016103	187614696	PAIRED	RANDOM	GENOMIC	Mycobacterium tuberculosis	ILLUMINA	2012-04-15T00:00:00Z	S	S	S	S
ERR067630	WGS	PRJEB2138	SAMEA1016194	147162802	PAIRED	RANDOM	GENOMIC	Mycobacterium tuberculosis	ILLUMINA	2012-04-15T00:00:00Z	S	S	S	R
ERR067631	WGS	PRJEB2138	SAMEA1016175	169786431	PAIRED	RANDOM	GENOMIC	Mycobacterium tuberculosis	ILLUMINA	2012-04-15T00:00:00Z	S	S	S	S
ERR067635	WGS	PRJEB2138	SAMEA1016054	192647203	PAIRED	RANDOM	GENOMIC	Mycobacterium tuberculosis	ILLUMINA	2012-04-15T00:00:00Z	S	S	S	S
ERR067636	WGS	PRJEB2138	SAMEA1016038	168893738	PAIRED	RANDOM	GENOMIC	Mycobacterium tuberculosis	ILLUMINA	2012-04-15T00:00:00Z	R	S	S	R
ERR067637	WGS	PRJEB2138	SAMEA1016033	150130269	PAIRED	RANDOM	GENOMIC	Mycobacterium tuberculosis	ILLUMINA	2012-04-15T00:00:00Z	R	R	R	S
ERR067640	WGS	PRJEB2138	SAMEA1016114	143897151	PAIRED	RANDOM	GENOMIC	Mycobacterium tuberculosis	ILLUMINA	2012-04-15T00:00:00Z	R	S	S	S
ERR067641	WGS	PRJEB2138	SAMEA1016093	143210679	PAIRED	RANDOM	GENOMIC	Mycobacterium tuberculosis	ILLUMINA	2012-04-15T00:00:00Z	S	S	S	S
ERR067643	WGS	PRJEB2138	SAMEA1016182	132542010	PAIRED	RANDOM	GENOMIC	Mycobacterium tuberculosis	ILLUMINA	2012-04-15T00:00:00Z	S	S	S	S
ERR067644	WGS	PRJEB2138	SAMEA1016196	159700683	PAIRED	RANDOM	GENOMIC	Mycobacterium tuberculosis	ILLUMINA	2012-04-15T00:00:00Z	R	R	R	R
ERR067645	WGS	PRJEB2138	SAMEA1016142	168339953	PAIRED	RANDOM	GENOMIC	Mycobacterium tuberculosis	ILLUMINA	2012-04-15T00:00:00Z	S	S	S	S
ERR067647	WGS	PRJEB2138	SAMEA1016008	192781942	PAIRED	RANDOM	GENOMIC	Mycobacterium tuberculosis	ILLUMINA	2012-04-15T00:00:00Z	R	R	S	R
ERR067649	WGS	PRJEB2138	SAMEA1015996	152015628	PAIRED	RANDOM	GENOMIC	Mycobacterium tuberculosis	ILLUMINA	2012-04-15T00:00:00Z	S	S	S	S
ERR067650	WGS	PRJEB2138	SAMEA1016053	134345539	PAIRED	RANDOM	GENOMIC	Mycobacterium tuberculosis	ILLUMINA	2012-04-15T00:00:00Z	R	S	R	S
ERR067651	WGS	PRJEB2138	SAMEA1016034	137159533	PAIRED	RANDOM	GENOMIC	Mycobacterium tuberculosis	ILLUMINA	2012-04-15T00:00:00Z	R	R	R	S
ERR067653	WGS	PRJEB2138	SAMEA1015962	132187601	PAIRED	RANDOM	GENOMIC	Mycobacterium tuberculosis	ILLUMINA	2012-04-15T00:00:00Z	R	R	S	R
ERR067654	WGS	PRJEB2138	SAMEA1015978	127216663	PAIRED	RANDOM	GENOMIC	Mycobacterium tuberculosis	ILLUMINA	2012-04-15T00:00:00Z	R	R	R	R
ERR067655	WGS	PRJEB2138	SAMEA1016147	119215603	PAIRED	RANDOM	GENOMIC	Mycobacterium tuberculosis	ILLUMINA	2012-04-15T00:00:00Z	R	R	S	R
ERR067656	WGS	PRJEB2138	SAMEA1016165	137804188	PAIRED	RANDOM	GENOMIC	Mycobacterium tuberculosis	ILLUMINA	2012-04-15T00:00:00Z	R	R	S	S
ERR067657	WGS	PRJEB2138	SAMEA1016179	142415773	PAIRED	RANDOM	GENOMIC	Mycobacterium tuberculosis	ILLUMINA	2012-04-15T00:00:00Z	R	R	S	S
ERR067658	WGS	PRJEB2138	SAMEA1016198	146319604	PAIRED	RANDOM	GENOMIC	Mycobacterium tuberculosis	ILLUMINA	2012-04-15T00:00:00Z	S	S	S	S
ERR067659	WGS	PRJEB2138	SAMEA1016197	153023452	PAIRED	RANDOM	GENOMIC	Mycobacterium tuberculosis	ILLUMINA	2012-04-15T00:00:00Z	R	R	R	R
ERR067660	WGS	PRJEB2138	SAMEA1016066	153150612	PAIRED	RANDOM	GENOMIC	Mycobacterium tuberculosis	ILLUMINA	2012-04-15T00:00:00Z	R	R	R	S
ERR067661	WGS	PRJEB2138	SAMEA1016081	148881624	PAIRED	RANDOM	GENOMIC	Mycobacterium tuberculosis	ILLUMINA	2012-04-15T00:00:00Z	R	R	S	S
ERR067663	WGS	PRJEB2138	SAMEA1016037	156471994	PAIRED	RANDOM	GENOMIC	Mycobacterium tuberculosis	ILLUMINA	2012-04-15T00:00:00Z	R	R	R	S
ERR067664	WGS	PRJEB2138	SAMEA1016056	136981175	PAIRED	RANDOM	GENOMIC	Mycobacterium tuberculosis	ILLUMINA	2012-04-15T00:00:00Z	S	S	S	S
ERR067665	WGS	PRJEB2138	SAMEA1016002	127943242	PAIRED	RANDOM	GENOMIC	Mycobacterium tuberculosis	ILLUMINA	2012-04-15T00:00:00Z	R	R	R	S
ERR067666	WGS	PRJEB2138	SAMEA1016005	162961545	PAIRED	RANDOM	GENOMIC	Mycobacterium tuberculosis	ILLUMINA	2012-04-15T00:00:00Z	R	S	R	R
ERR067667	WGS	PRJEB2138	SAMEA1015957	135625283	PAIRED	RANDOM	GENOMIC	Mycobacterium tuberculosis	ILLUMINA	2012-04-15T00:00:00Z	R	S	S	S
ERR067668	WGS	PRJEB2138	SAMEA1015968	128948792	PAIRED	RANDOM	GENOMIC	Mycobacterium tuberculosis	ILLUMINA	2012-04-15T00:00:00Z	R	R	R	S
ERR067670	WGS	PRJEB2138	SAMEA1015935	137742335	PAIRED	RANDOM	GENOMIC	Mycobacterium tuberculosis	ILLUMINA	2012-04-15T00:00:00Z	R	R	S	S
ERR067671	WGS	PRJEB2138	SAMEA1015943	179211737	PAIRED	RANDOM	GENOMIC	Mycobacterium tuberculosis	ILLUMINA	2012-04-15T00:00:00Z	R	R	S	S
ERR067672	WGS	PRJEB2138	SAMEA1016174	165965369	PAIRED	RANDOM	GENOMIC	Mycobacterium tuberculosis	ILLUMINA	2012-04-15T00:00:00Z	R	R	R	R
ERR067673	WGS	PRJEB2138	SAMEA1015986	145709774	PAIRED	RANDOM	GENOMIC	Mycobacterium tuberculosis	ILLUMINA	2012-04-15T00:00:00Z	R	R	S	S
ERR067674	WGS	PRJEB2138	SAMEA1016006	144206841	PAIRED	RANDOM	GENOMIC	Mycobacterium tuberculosis	ILLUMINA	2012-04-15T00:00:00Z	R	R	R	S
ERR067675	WGS	PRJEB2138	SAMEA1016025	160980825	PAIRED	RANDOM	GENOMIC	Mycobacterium tuberculosis	ILLUMINA	2012-04-15T00:00:00Z	R	R	R	S
ERR067676	WGS	PRJEB2138	SAMEA1016043	160297360	PAIRED	RANDOM	GENOMIC	Mycobacterium tuberculosis	ILLUMINA	2012-04-15T00:00:00Z	S	S	S	S
ERR067677	WGS	PRJEB2138	SAMEA1016061	172182281	PAIRED	RANDOM	GENOMIC	Mycobacterium tuberculosis	ILLUMINA	2012-04-15T00:00:00Z	R	R	S	S
ERR067678	WGS	PRJEB2138	SAMEA1015936	157090231	PAIRED	RANDOM	GENOMIC	Mycobacterium tuberculosis	ILLUMINA	2012-04-15T00:00:00Z	R	R	S	S
ERR067679	WGS	PRJEB2138	SAMEA1015937	132720653	PAIRED	RANDOM	GENOMIC	Mycobacterium tuberculosis	ILLUMINA	2012-04-15T00:00:00Z	R	R	S	S
ERR067680	WGS	PRJEB2138	SAMEA1015954	158207090	PAIRED	RANDOM	GENOMIC	Mycobacterium tuberculosis	ILLUMINA	2012-04-15T00:00:00Z	R	R	R	R
ERR067682	WGS	PRJEB2138	SAMEA1015975	119035407	PAIRED	RANDOM	GENOMIC	Mycobacterium tuberculosis	ILLUMINA	2012-04-15T00:00:00Z	S	S	S	S
ERR067683	WGS	PRJEB2138	SAMEA1016088	216879721	PAIRED	RANDOM	GENOMIC	Mycobacterium tuberculosis	ILLUMINA	2012-04-15T00:00:00Z	R	R	S	S
ERR067684	WGS	PRJEB2138	SAMEA1016062	168179923	PAIRED	RANDOM	GENOMIC	Mycobacterium tuberculosis	ILLUMINA	2012-04-15T00:00:00Z	R	R	R	R
ERR067685	WGS	PRJEB2138	SAMEA1016190	169223068	PAIRED	RANDOM	GENOMIC	Mycobacterium tuberculosis	ILLUMINA	2012-04-15T00:00:00Z	S	S	S	S
ERR067686	WGS	PRJEB2138	SAMEA1016172	173710520	PAIRED	RANDOM	GENOMIC	Mycobacterium tuberculosis	ILLUMINA	2012-04-15T00:00:00Z	S	S	S	S
ERR067687	WGS	PRJEB2138	SAMEA1016187	164496634	PAIRED	RANDOM	GENOMIC	Mycobacterium tuberculosis	ILLUMINA	2012-04-15T00:00:00Z	R	R	S	S
ERR067688	WGS	PRJEB2138	SAMEA1016167	156888460	PAIRED	RANDOM	GENOMIC	Mycobacterium tuberculosis	ILLUMINA	2012-04-15T00:00:00Z	R	R	S	S
ERR067689	WGS	PRJEB2138	SAMEA1016146	169115664	PAIRED	RANDOM	GENOMIC	Mycobacterium tuberculosis	ILLUMINA	2012-04-15T00:00:00Z	S	S	S	S
ERR067690	WGS	PRJEB2138	SAMEA1015959	164717119	PAIRED	RANDOM	GENOMIC	Mycobacterium tuberculosis	ILLUMINA	2012-04-15T00:00:00Z	S	R	S	S
ERR067691	WGS	PRJEB2138	SAMEA1015977	164766872	PAIRED	RANDOM	GENOMIC	Mycobacterium tuberculosis	ILLUMINA	2012-04-15T00:00:00Z	S	S	S	S
ERR067692	WGS	PRJEB2138	SAMEA1015932	143012005	PAIRED	RANDOM	GENOMIC	Mycobacterium tuberculosis	ILLUMINA	2012-04-15T00:00:00Z	R	R	S	S
ERR067693	WGS	PRJEB2138	SAMEA1016015	177508155	PAIRED	RANDOM	GENOMIC	Mycobacterium tuberculosis	ILLUMINA	2012-04-15T00:00:00Z	R	S	S	R
ERR067694	WGS	PRJEB2138	SAMEA1015990	166663256	PAIRED	RANDOM	GENOMIC	Mycobacterium tuberculosis	ILLUMINA	2012-04-15T00:00:00Z	R	S	S	S
ERR067695	WGS	PRJEB2138	SAMEA1016055	183747879	PAIRED	RANDOM	GENOMIC	Mycobacterium tuberculosis	ILLUMINA	2012-04-15T00:00:00Z	R	S	R	S
ERR067696	WGS	PRJEB2138	SAMEA1016039	194144287	PAIRED	RANDOM	GENOMIC	Mycobacterium tuberculosis	ILLUMINA	2012-04-15T00:00:00Z	S	S	S	S
ERR067697	WGS	PRJEB2138	SAMEA1016075	166776135	PAIRED	RANDOM	GENOMIC	Mycobacterium tuberculosis	ILLUMINA	2012-04-15T00:00:00Z	S	S	S	S
ERR067700	WGS	PRJEB2138	SAMEA1016126	131415948	PAIRED	RANDOM	GENOMIC	Mycobacterium tuberculosis	ILLUMINA	2012-04-15T00:00:00Z	S	S	S	S
ERR067703	WGS	PRJEB2138	SAMEA1016178	177580300	PAIRED	RANDOM	GENOMIC	Mycobacterium tuberculosis	ILLUMINA	2012-04-15T00:00:00Z	S	S	S	S
ERR067704	WGS	PRJEB2138	SAMEA1016202	162046357	PAIRED	RANDOM	GENOMIC	Mycobacterium tuberculosis	ILLUMINA	2012-04-15T00:00:00Z	S	S	S	S
ERR067705	WGS	PRJEB2138	SAMEA1016185	198061668	PAIRED	RANDOM	GENOMIC	Mycobacterium tuberculosis	ILLUMINA	2012-04-15T00:00:00Z	S	S	S	S
ERR067706	WGS	PRJEB2138	SAMEA1016191	172550229	PAIRED	RANDOM	GENOMIC	Mycobacterium tuberculosis	ILLUMINA	2012-04-15T00:00:00Z	S	S	S	S
ERR067707	WGS	PRJEB2138	SAMEA1016139	183487201	PAIRED	RANDOM	GENOMIC	Mycobacterium tuberculosis	ILLUMINA	2012-04-15T00:00:00Z	R	R	R	S
ERR067708	WGS	PRJEB2138	SAMEA1016161	188429140	PAIRED	RANDOM	GENOMIC	Mycobacterium tuberculosis	ILLUMINA	2012-04-15T00:00:00Z	S	S	S	S
ERR067709	WGS	PRJEB2138	SAMEA1016163	163184421	PAIRED	RANDOM	GENOMIC	Mycobacterium tuberculosis	ILLUMINA	2012-04-15T00:00:00Z	S	S	S	S
ERR067711	WGS	PRJEB2138	SAMEA1016122	162827260	PAIRED	RANDOM	GENOMIC	Mycobacterium tuberculosis	ILLUMINA	2012-04-15T00:00:00Z	R	R	R	R
ERR067713	WGS	PRJEB2138	SAMEA1016044	169789048	PAIRED	RANDOM	GENOMIC	Mycobacterium tuberculosis	ILLUMINA	2012-04-15T00:00:00Z	S	S	S	S
ERR067714	WGS	PRJEB2138	SAMEA1016028	163933794	PAIRED	RANDOM	GENOMIC	Mycobacterium tuberculosis	ILLUMINA	2012-04-15T00:00:00Z	R	R	R	R
ERR067715	WGS	PRJEB2138	SAMEA1016013	180852073	PAIRED	RANDOM	GENOMIC	Mycobacterium tuberculosis	ILLUMINA	2012-04-15T00:00:00Z	S	S	S	S
ERR067716	WGS	PRJEB2138	SAMEA1015989	159650324	PAIRED	RANDOM	GENOMIC	Mycobacterium tuberculosis	ILLUMINA	2012-04-15T00:00:00Z	R	S	S	S
ERR067717	WGS	PRJEB2138	SAMEA1015979	190867792	PAIRED	RANDOM	GENOMIC	Mycobacterium tuberculosis	ILLUMINA	2012-04-15T00:00:00Z	R	R	R	S
ERR067718	WGS	PRJEB2138	SAMEA1015922	198420766	PAIRED	RANDOM	GENOMIC	Mycobacterium tuberculosis	ILLUMINA	2012-04-15T00:00:00Z	R	R	S	S
ERR067719	WGS	PRJEB2138	SAMEA1015980	203930267	PAIRED	RANDOM	GENOMIC	Mycobacterium tuberculosis	ILLUMINA	2012-04-15T00:00:00Z	R	S	R	S
ERR067721	WGS	PRJEB2138	SAMEA1016089	172480191	PAIRED	RANDOM	GENOMIC	Mycobacterium tuberculosis	ILLUMINA	2012-04-15T00:00:00Z	S	S	S	S
ERR067722	WGS	PRJEB2138	SAMEA1016101	177907284	PAIRED	RANDOM	GENOMIC	Mycobacterium tuberculosis	ILLUMINA	2012-04-15T00:00:00Z	S	S	S	S
ERR067723	WGS	PRJEB2138	SAMEA1016099	185761555	PAIRED	RANDOM	GENOMIC	Mycobacterium tuberculosis	ILLUMINA	2012-04-15T00:00:00Z	S	S	S	S
ERR067724	WGS	PRJEB2138	SAMEA1016117	213134835	PAIRED	RANDOM	GENOMIC	Mycobacterium tuberculosis	ILLUMINA	2012-04-15T00:00:00Z	R	R	S	S
ERR067725	WGS	PRJEB2138	SAMEA1016024	184739806	PAIRED	RANDOM	GENOMIC	Mycobacterium tuberculosis	ILLUMINA	2012-04-15T00:00:00Z	S	S	S	R
ERR067726	WGS	PRJEB2138	SAMEA1016000	199342468	PAIRED	RANDOM	GENOMIC	Mycobacterium tuberculosis	ILLUMINA	2012-04-15T00:00:00Z	R	R	R	S
ERR067727	WGS	PRJEB2138	SAMEA1016045	182955009	PAIRED	RANDOM	GENOMIC	Mycobacterium tuberculosis	ILLUMINA	2012-04-15T00:00:00Z	R	S	S	R
ERR067728	WGS	PRJEB2138	SAMEA1016026	183839263	PAIRED	RANDOM	GENOMIC	Mycobacterium tuberculosis	ILLUMINA	2012-04-15T00:00:00Z	S	S	S	S
ERR067729	WGS	PRJEB2138	SAMEA1016047	170965997	PAIRED	RANDOM	GENOMIC	Mycobacterium tuberculosis	ILLUMINA	2012-04-15T00:00:00Z	S	S	S	S
ERR067730	WGS	PRJEB2138	SAMEA1015988	171877914	PAIRED	RANDOM	GENOMIC	Mycobacterium tuberculosis	ILLUMINA	2012-04-15T00:00:00Z	R	R	S	R
ERR067731	WGS	PRJEB2138	SAMEA1016019	200125489	PAIRED	RANDOM	GENOMIC	Mycobacterium tuberculosis	ILLUMINA	2012-04-15T00:00:00Z	R	R	S	S
ERR067732	WGS	PRJEB2138	SAMEA1016096	176054816	PAIRED	RANDOM	GENOMIC	Mycobacterium tuberculosis	ILLUMINA	2012-04-15T00:00:00Z	R	S	R	R
ERR067733	WGS	PRJEB2138	SAMEA1016113	161025728	PAIRED	RANDOM	GENOMIC	Mycobacterium tuberculosis	ILLUMINA	2012-04-15T00:00:00Z	R	R	S	S
ERR067734	WGS	PRJEB2138	SAMEA1016128	184673039	PAIRED	RANDOM	GENOMIC	Mycobacterium tuberculosis	ILLUMINA	2012-04-15T00:00:00Z	R	R	S	S
ERR067736	WGS	PRJEB2138	SAMEA1016084	184560435	PAIRED	RANDOM	GENOMIC	Mycobacterium tuberculosis	ILLUMINA	2012-04-15T00:00:00Z	S	S	S	S
ERR067737	WGS	PRJEB2138	SAMEA1016160	163825222	PAIRED	RANDOM	GENOMIC	Mycobacterium tuberculosis	ILLUMINA	2012-04-15T00:00:00Z	S	S	S	S
ERR067740	WGS	PRJEB2138	SAMEA1015923	181280341	PAIRED	RANDOM	GENOMIC	Mycobacterium tuberculosis	ILLUMINA	2012-04-15T00:00:00Z	R	R	S	S
ERR067742	WGS	PRJEB2138	SAMEA1015961	196819452	PAIRED	RANDOM	GENOMIC	Mycobacterium tuberculosis	ILLUMINA	2012-04-15T00:00:00Z	S	S	S	S
ERR067743	WGS	PRJEB2138	SAMEA1015973	170651931	PAIRED	RANDOM	GENOMIC	Mycobacterium tuberculosis	ILLUMINA	2012-04-15T00:00:00Z	R	R	R	N/A
ERR067744	WGS	PRJEB2138	SAMEA1015998	142184903	PAIRED	RANDOM	GENOMIC	Mycobacterium tuberculosis	ILLUMINA	2012-04-15T00:00:00Z	R	S	S	R
ERR067745	WGS	PRJEB2138	SAMEA1015987	171270533	PAIRED	RANDOM	GENOMIC	Mycobacterium tuberculosis	ILLUMINA	2012-04-15T00:00:00Z	S	S	S	S
ERR067748	WGS	PRJEB2138	SAMEA1016067	185693743	PAIRED	RANDOM	GENOMIC	Mycobacterium tuberculosis	ILLUMINA	2012-04-15T00:00:00Z	R	R	S	S
ERR067750	WGS	PRJEB2138	SAMEA1016120	160416521	PAIRED	RANDOM	GENOMIC	Mycobacterium tuberculosis	ILLUMINA	2012-04-15T00:00:00Z	S	S	S	S
ERR067751	WGS	PRJEB2138	SAMEA1016104	180264800	PAIRED	RANDOM	GENOMIC	Mycobacterium tuberculosis	ILLUMINA	2012-04-15T00:00:00Z	S	S	S	S
ERR067753	WGS	PRJEB2138	SAMEA1016140	182737000	PAIRED	RANDOM	GENOMIC	Mycobacterium tuberculosis	ILLUMINA	2012-04-15T00:00:00Z	S	S	S	S
ERR067754	WGS	PRJEB2138	SAMEA1016193	196766212	PAIRED	RANDOM	GENOMIC	Mycobacterium tuberculosis	ILLUMINA	2012-04-15T00:00:00Z	R	R	S	S
ERR067757	WGS	PRJEB2138	SAMEA1016145	192768659	PAIRED	RANDOM	GENOMIC	Mycobacterium tuberculosis	ILLUMINA	2012-04-15T00:00:00Z	R	R	R	R
ERR067758	WGS	PRJEB2138	SAMEA1016159	197690073	PAIRED	RANDOM	GENOMIC	Mycobacterium tuberculosis	ILLUMINA	2012-04-15T00:00:00Z	R	S	S	S
ERR067759	WGS	PRJEB2138	SAMEA1016097	175581411	PAIRED	RANDOM	GENOMIC	Mycobacterium tuberculosis	ILLUMINA	2012-04-15T00:00:00Z	S	S	S	S
ERR067761	WGS	PRJEB2138	SAMEA1016124	185126861	PAIRED	RANDOM	GENOMIC	Mycobacterium tuberculosis	ILLUMINA	2012-04-15T00:00:00Z	S	S	S	S
ERR067762	WGS	PRJEB2138	SAMEA1016068	219996419	PAIRED	RANDOM	GENOMIC	Mycobacterium tuberculosis	ILLUMINA	2012-04-15T00:00:00Z	S	S	S	S
ERR067763	WGS	PRJEB2138	SAMEA1016090	155426543	PAIRED	RANDOM	GENOMIC	Mycobacterium tuberculosis	ILLUMINA	2012-04-15T00:00:00Z	S	S	S	S
ERR067765	WGS	PRJEB2138	SAMEA1016060	255143426	PAIRED	RANDOM	GENOMIC	Mycobacterium tuberculosis	ILLUMINA	2012-04-15T00:00:00Z	S	S	S	R
ERR067766	WGS	PRJEB2138	SAMEA1015995	187690376	PAIRED	RANDOM	GENOMIC	Mycobacterium tuberculosis	ILLUMINA	2012-04-15T00:00:00Z	S	S	S	S
ERR067767	WGS	PRJEB2138	SAMEA1015939	182170841	PAIRED	RANDOM	GENOMIC	Mycobacterium tuberculosis	ILLUMINA	2012-04-15T00:00:00Z	R	S	R	R
ERR229915	WGS	PRJEB2138	SAMEA1707435	207473928	PAIRED	RANDOM	GENOMIC	Mycobacterium tuberculosis	ILLUMINA	2013-02-25T00:00:00Z	R	R	R	S
ERR229917	WGS	PRJEB2138	SAMEA1707415	240725480	PAIRED	RANDOM	GENOMIC	Mycobacterium tuberculosis	ILLUMINA	2013-02-25T00:00:00Z	S	S	S	S
ERR229918	WGS	PRJEB2138	SAMEA1707402	228170407	PAIRED	RANDOM	GENOMIC	Mycobacterium tuberculosis	ILLUMINA	2013-02-25T00:00:00Z	R	R	R	S
ERR229919	WGS	PRJEB2138	SAMEA1707407	221460801	PAIRED	RANDOM	GENOMIC	Mycobacterium tuberculosis	ILLUMINA	2013-02-25T00:00:00Z	S	S	S	S
ERR229920	WGS	PRJEB2138	SAMEA1707397	212870161	PAIRED	RANDOM	GENOMIC	Mycobacterium tuberculosis	ILLUMINA	2013-02-25T00:00:00Z	S	S	S	R
ERR229921	WGS	PRJEB2138	SAMEA1707223	267374390	PAIRED	RANDOM	GENOMIC	Mycobacterium tuberculosis	ILLUMINA	2013-02-25T00:00:00Z	R	R	R	S
ERR229922	WGS	PRJEB2138	SAMEA1707234	254515498	PAIRED	RANDOM	GENOMIC	Mycobacterium tuberculosis	ILLUMINA	2013-02-25T00:00:00Z	R	R	R	S
ERR229923	WGS	PRJEB2138	SAMEA1707244	216181113	PAIRED	RANDOM	GENOMIC	Mycobacterium tuberculosis	ILLUMINA	2013-02-25T00:00:00Z	R	R	R	S
ERR229924	WGS	PRJEB2138	SAMEA1707261	268397189	PAIRED	RANDOM	GENOMIC	Mycobacterium tuberculosis	ILLUMINA	2013-02-25T00:00:00Z	R	R	R	S
ERR229925	WGS	PRJEB2138	SAMEA1707267	260312077	PAIRED	RANDOM	GENOMIC	Mycobacterium tuberculosis	ILLUMINA	2013-02-25T00:00:00Z	R	S	S	S
ERR229926	WGS	PRJEB2138	SAMEA1707279	236504181	PAIRED	RANDOM	GENOMIC	Mycobacterium tuberculosis	ILLUMINA	2013-02-25T00:00:00Z	R	R	R	S
ERR229927	WGS	PRJEB2138	SAMEA1707159	217504557	PAIRED	RANDOM	GENOMIC	Mycobacterium tuberculosis	ILLUMINA	2013-02-25T00:00:00Z	R	R	S	R
ERR229928	WGS	PRJEB2138	SAMEA1707156	213785006	PAIRED	RANDOM	GENOMIC	Mycobacterium tuberculosis	ILLUMINA	2013-02-25T00:00:00Z	S	S	S	R
ERR229929	WGS	PRJEB2138	SAMEA1707179	201603355	PAIRED	RANDOM	GENOMIC	Mycobacterium tuberculosis	ILLUMINA	2013-02-25T00:00:00Z	R	R	R	R
ERR229931	WGS	PRJEB2138	SAMEA1707575	214198418	PAIRED	RANDOM	GENOMIC	Mycobacterium tuberculosis	ILLUMINA	2013-02-25T00:00:00Z	R	R	R	R
ERR229932	WGS	PRJEB2138	SAMEA1707552	216133772	PAIRED	RANDOM	GENOMIC	Mycobacterium tuberculosis	ILLUMINA	2013-02-25T00:00:00Z	R	R	R	S
ERR229934	WGS	PRJEB2138	SAMEA1707478	194620146	PAIRED	RANDOM	GENOMIC	Mycobacterium tuberculosis	ILLUMINA	2013-02-25T00:00:00Z	S	S	S	S
ERR229935	WGS	PRJEB2138	SAMEA1707484	214203656	PAIRED	RANDOM	GENOMIC	Mycobacterium tuberculosis	ILLUMINA	2013-02-25T00:00:00Z	R	S	S	S
ERR229936	WGS	PRJEB2138	SAMEA1707490	225761162	PAIRED	RANDOM	GENOMIC	Mycobacterium tuberculosis	ILLUMINA	2013-02-25T00:00:00Z	R	R	R	R
ERR229937	WGS	PRJEB2138	SAMEA1707470	218944994	PAIRED	RANDOM	GENOMIC	Mycobacterium tuberculosis	ILLUMINA	2013-02-25T00:00:00Z	S	S	S	S
ERR229938	WGS	PRJEB2138	SAMEA1707473	236934103	PAIRED	RANDOM	GENOMIC	Mycobacterium tuberculosis	ILLUMINA	2013-02-25T00:00:00Z	S	S	S	R
ERR229939	WGS	PRJEB2138	SAMEA1707513	194121934	PAIRED	RANDOM	GENOMIC	Mycobacterium tuberculosis	ILLUMINA	2013-02-25T00:00:00Z	S	S	S	S
ERR229940	WGS	PRJEB2138	SAMEA1707523	223088921	PAIRED	RANDOM	GENOMIC	Mycobacterium tuberculosis	ILLUMINA	2013-02-25T00:00:00Z	R	R	S	S
ERR229941	WGS	PRJEB2138	SAMEA1707380	199367464	PAIRED	RANDOM	GENOMIC	Mycobacterium tuberculosis	ILLUMINA	2013-02-25T00:00:00Z	S	S	S	S
ERR229942	WGS	PRJEB2138	SAMEA1707250	213658803	PAIRED	RANDOM	GENOMIC	Mycobacterium tuberculosis	ILLUMINA	2013-02-25T00:00:00Z	S	S	S	S
ERR229943	WGS	PRJEB2138	SAMEA1707229	207400624	PAIRED	RANDOM	GENOMIC	Mycobacterium tuberculosis	ILLUMINA	2013-02-25T00:00:00Z	S	S	S	S
ERR229944	WGS	PRJEB2138	SAMEA1707277	206378561	PAIRED	RANDOM	GENOMIC	Mycobacterium tuberculosis	ILLUMINA	2013-02-25T00:00:00Z	S	S	S	S
ERR229945	WGS	PRJEB2138	SAMEA1707264	192660660	PAIRED	RANDOM	GENOMIC	Mycobacterium tuberculosis	ILLUMINA	2013-02-25T00:00:00Z	S	S	S	S
ERR229946	WGS	PRJEB2138	SAMEA1707271	193358489	PAIRED	RANDOM	GENOMIC	Mycobacterium tuberculosis	ILLUMINA	2013-02-25T00:00:00Z	R	R	R	S
ERR229947	WGS	PRJEB2138	SAMEA1707213	201895111	PAIRED	RANDOM	GENOMIC	Mycobacterium tuberculosis	ILLUMINA	2013-02-25T00:00:00Z	R	R	S	S
ERR229948	WGS	PRJEB2138	SAMEA1707208	167670286	PAIRED	RANDOM	GENOMIC	Mycobacterium tuberculosis	ILLUMINA	2013-02-25T00:00:00Z	S	S	S	S
ERR229949	WGS	PRJEB2138	SAMEA1707225	222180352	PAIRED	RANDOM	GENOMIC	Mycobacterium tuberculosis	ILLUMINA	2013-02-25T00:00:00Z	R	R	R	R
ERR229950	WGS	PRJEB2138	SAMEA1707217	230302045	PAIRED	RANDOM	GENOMIC	Mycobacterium tuberculosis	ILLUMINA	2013-02-25T00:00:00Z	S	S	S	S
ERR229953	WGS	PRJEB2138	SAMEA1707452	212203608	PAIRED	RANDOM	GENOMIC	Mycobacterium tuberculosis	ILLUMINA	2013-02-25T00:00:00Z	R	R	S	S
ERR229954	WGS	PRJEB2138	SAMEA1707442	203480815	PAIRED	RANDOM	GENOMIC	Mycobacterium tuberculosis	ILLUMINA	2013-02-25T00:00:00Z	S	S	S	S
ERR229955	WGS	PRJEB2138	SAMEA1707460	209275693	PAIRED	RANDOM	GENOMIC	Mycobacterium tuberculosis	ILLUMINA	2013-02-24T00:00:00Z	R	R	R	S
ERR229956	WGS	PRJEB2138	SAMEA1707458	184602453	PAIRED	RANDOM	GENOMIC	Mycobacterium tuberculosis	ILLUMINA	2013-02-25T00:00:00Z	S	S	S	S
ERR229957	WGS	PRJEB2138	SAMEA1707413	199471424	PAIRED	RANDOM	GENOMIC	Mycobacterium tuberculosis	ILLUMINA	2013-02-25T00:00:00Z	R	S	S	S
ERR229958	WGS	PRJEB2138	SAMEA1707418	229095978	PAIRED	RANDOM	GENOMIC	Mycobacterium tuberculosis	ILLUMINA	2013-02-25T00:00:00Z	S	S	S	S
ERR229959	WGS	PRJEB2138	SAMEA1707406	185129112	PAIRED	RANDOM	GENOMIC	Mycobacterium tuberculosis	ILLUMINA	2013-02-25T00:00:00Z	S	S	S	R
ERR229960	WGS	PRJEB2138	SAMEA1707437	196948881	PAIRED	RANDOM	GENOMIC	Mycobacterium tuberculosis	ILLUMINA	2013-02-25T00:00:00Z	R	R	S	S
ERR229961	WGS	PRJEB2138	SAMEA1707505	187209567	PAIRED	RANDOM	GENOMIC	Mycobacterium tuberculosis	ILLUMINA	2013-02-25T00:00:00Z	R	S	R	S
ERR229962	WGS	PRJEB2138	SAMEA1707516	207853172	PAIRED	RANDOM	GENOMIC	Mycobacterium tuberculosis	ILLUMINA	2013-02-25T00:00:00Z	R	R	R	S
ERR229964	WGS	PRJEB2138	SAMEA1707526	181376842	PAIRED	RANDOM	GENOMIC	Mycobacterium tuberculosis	ILLUMINA	2013-02-25T00:00:00Z	R	S	S	S
ERR229965	WGS	PRJEB2138	SAMEA1707467	184881225	PAIRED	RANDOM	GENOMIC	Mycobacterium tuberculosis	ILLUMINA	2013-02-25T00:00:00Z	S	R	R	S
ERR229966	WGS	PRJEB2138	SAMEA1707477	193148654	PAIRED	RANDOM	GENOMIC	Mycobacterium tuberculosis	ILLUMINA	2013-02-25T00:00:00Z	R	R	R	S
ERR229967	WGS	PRJEB2138	SAMEA1707482	203446896	PAIRED	RANDOM	GENOMIC	Mycobacterium tuberculosis	ILLUMINA	2013-02-25T00:00:00Z	R	S	S	S
ERR229968	WGS	PRJEB2138	SAMEA1707491	187284571	PAIRED	RANDOM	GENOMIC	Mycobacterium tuberculosis	ILLUMINA	2013-02-25T00:00:00Z	R	R	R	S
ERR229969	WGS	PRJEB2138	SAMEA1707486	191681653	PAIRED	RANDOM	GENOMIC	Mycobacterium tuberculosis	ILLUMINA	2013-02-25T00:00:00Z	R	R	S	R
ERR229970	WGS	PRJEB2138	SAMEA1707203	197658357	PAIRED	RANDOM	GENOMIC	Mycobacterium tuberculosis	ILLUMINA	2013-02-25T00:00:00Z	S	S	S	S
ERR229971	WGS	PRJEB2138	SAMEA1707329	182704692	PAIRED	RANDOM	GENOMIC	Mycobacterium tuberculosis	ILLUMINA	2013-02-25T00:00:00Z	R	R	R	R
ERR229972	WGS	PRJEB2138	SAMEA1707304	205834413	PAIRED	RANDOM	GENOMIC	Mycobacterium tuberculosis	ILLUMINA	2013-02-25T00:00:00Z	S	S	S	S
ERR229973	WGS	PRJEB2138	SAMEA1707312	200825618	PAIRED	RANDOM	GENOMIC	Mycobacterium tuberculosis	ILLUMINA	2013-02-25T00:00:00Z	S	S	S	S
ERR229975	WGS	PRJEB2138	SAMEA1707293	170500188	PAIRED	RANDOM	GENOMIC	Mycobacterium tuberculosis	ILLUMINA	2013-02-25T00:00:00Z	S	S	S	S
ERR229976	WGS	PRJEB2138	SAMEA1707299	181504079	PAIRED	RANDOM	GENOMIC	Mycobacterium tuberculosis	ILLUMINA	2013-02-25T00:00:00Z	R	R	R	S
ERR229977	WGS	PRJEB2138	SAMEA1707272	201243484	PAIRED	RANDOM	GENOMIC	Mycobacterium tuberculosis	ILLUMINA	2013-02-25T00:00:00Z	S	S	S	S
ERR229978	WGS	PRJEB2138	SAMEA1707278	168521196	PAIRED	RANDOM	GENOMIC	Mycobacterium tuberculosis	ILLUMINA	2013-02-25T00:00:00Z	R	R	R	S
ERR229979	WGS	PRJEB2138	SAMEA1707239	173836833	PAIRED	RANDOM	GENOMIC	Mycobacterium tuberculosis	ILLUMINA	2013-02-25T00:00:00Z	S	S	S	S
ERR229981	WGS	PRJEB2138	SAMEA1707579	209003433	PAIRED	RANDOM	GENOMIC	Mycobacterium tuberculosis	ILLUMINA	2013-02-25T00:00:00Z	S	S	S	S
ERR229982	WGS	PRJEB2138	SAMEA1707549	187389393	PAIRED	RANDOM	GENOMIC	Mycobacterium tuberculosis	ILLUMINA	2013-02-25T00:00:00Z	R	R	R	R
ERR229983	WGS	PRJEB2138	SAMEA1707556	203592264	PAIRED	RANDOM	GENOMIC	Mycobacterium tuberculosis	ILLUMINA	2013-02-25T00:00:00Z	R	S	S	S
ERR229984	WGS	PRJEB2138	SAMEA1707373	220174942	PAIRED	RANDOM	GENOMIC	Mycobacterium tuberculosis	ILLUMINA	2013-02-25T00:00:00Z	R	R	R	S
ERR229985	WGS	PRJEB2138	SAMEA1707370	191263912	PAIRED	RANDOM	GENOMIC	Mycobacterium tuberculosis	ILLUMINA	2013-02-25T00:00:00Z	S	S	S	S
ERR229986	WGS	PRJEB2138	SAMEA1707360	214843223	PAIRED	RANDOM	GENOMIC	Mycobacterium tuberculosis	ILLUMINA	2013-02-25T00:00:00Z	S	S	S	S
ERR229987	WGS	PRJEB2138	SAMEA1707353	200637884	PAIRED	RANDOM	GENOMIC	Mycobacterium tuberculosis	ILLUMINA	2013-02-25T00:00:00Z	S	S	S	S
ERR229988	WGS	PRJEB2138	SAMEA1707352	169996441	PAIRED	RANDOM	GENOMIC	Mycobacterium tuberculosis	ILLUMINA	2013-02-25T00:00:00Z	R	R	S	S
ERR229989	WGS	PRJEB2138	SAMEA1707398	200968639	PAIRED	RANDOM	GENOMIC	Mycobacterium tuberculosis	ILLUMINA	2013-02-25T00:00:00Z	R	S	S	S
ERR229990	WGS	PRJEB2138	SAMEA1707393	196598572	PAIRED	RANDOM	GENOMIC	Mycobacterium tuberculosis	ILLUMINA	2013-02-25T00:00:00Z	S	R	R	S
ERR229991	WGS	PRJEB2138	SAMEA1707274	204353796	PAIRED	RANDOM	GENOMIC	Mycobacterium tuberculosis	ILLUMINA	2013-02-25T00:00:00Z	S	S	S	S
ERR229993	WGS	PRJEB2138	SAMEA1707295	192393408	PAIRED	RANDOM	GENOMIC	Mycobacterium tuberculosis	ILLUMINA	2013-02-25T00:00:00Z	R	R	R	R
ERR229994	WGS	PRJEB2138	SAMEA1707307	201189533	PAIRED	RANDOM	GENOMIC	Mycobacterium tuberculosis	ILLUMINA	2013-02-25T00:00:00Z	R	R	S	S
ERR229995	WGS	PRJEB2138	SAMEA1707317	205326256	PAIRED	RANDOM	GENOMIC	Mycobacterium tuberculosis	ILLUMINA	2013-02-25T00:00:00Z	R	R	S	S
ERR229997	WGS	PRJEB2138	SAMEA1707327	203104123	PAIRED	RANDOM	GENOMIC	Mycobacterium tuberculosis	ILLUMINA	2013-02-25T00:00:00Z	R	R	S	S
ERR229998	WGS	PRJEB2138	SAMEA1707334	198944781	PAIRED	RANDOM	GENOMIC	Mycobacterium tuberculosis	ILLUMINA	2013-02-25T00:00:00Z	R	R	R	S
ERR229999	WGS	PRJEB2138	SAMEA1707337	178540750	PAIRED	RANDOM	GENOMIC	Mycobacterium tuberculosis	ILLUMINA	2013-02-25T00:00:00Z	R	S	R	S
ERR230001	WGS	PRJEB2138	SAMEA1707530	207776242	PAIRED	RANDOM	GENOMIC	Mycobacterium tuberculosis	ILLUMINA	2013-02-25T00:00:00Z	S	S	S	S
ERR230002	WGS	PRJEB2138	SAMEA1707496	207324462	PAIRED	RANDOM	GENOMIC	Mycobacterium tuberculosis	ILLUMINA	2013-02-25T00:00:00Z	S	S	S	S
ERR230003	WGS	PRJEB2138	SAMEA1707504	192033750	PAIRED	RANDOM	GENOMIC	Mycobacterium tuberculosis	ILLUMINA	2013-02-25T00:00:00Z	R	R	S	S
ERR230004	WGS	PRJEB2138	SAMEA1707479	202098057	PAIRED	RANDOM	GENOMIC	Mycobacterium tuberculosis	ILLUMINA	2013-02-25T00:00:00Z	S	S	S	S
ERR230005	WGS	PRJEB2138	SAMEA1707488	189456726	PAIRED	RANDOM	GENOMIC	Mycobacterium tuberculosis	ILLUMINA	2013-02-25T00:00:00Z	R	R	R	R
ERR230006	WGS	PRJEB2138	SAMEA1707468	188158104	PAIRED	RANDOM	GENOMIC	Mycobacterium tuberculosis	ILLUMINA	2013-02-25T00:00:00Z	R	R	R	S
ERR230007	WGS	PRJEB2138	SAMEA1707471	219257861	PAIRED	RANDOM	GENOMIC	Mycobacterium tuberculosis	ILLUMINA	2013-02-25T00:00:00Z	R	R	R	S
ERR230008	WGS	PRJEB2138	SAMEA1707475	196399936	PAIRED	RANDOM	GENOMIC	Mycobacterium tuberculosis	ILLUMINA	2013-02-25T00:00:00Z	R	R	S	S
ERR230010	WGS	PRJEB2138	SAMEA1707577	221994283	PAIRED	RANDOM	GENOMIC	Mycobacterium tuberculosis	ILLUMINA	2013-02-25T00:00:00Z	S	S	S	S
ERR2515261	WGS	PRJEB25997	SAMEA2709805	221471459	PAIRED	RANDOM	GENOMIC	Mycobacterium tuberculosis	ILLUMINA	2018-09-25T00:00:00Z	R	S	S	R
ERR2515263	WGS	PRJEB25997	SAMEA2709807	367341902	PAIRED	RANDOM	GENOMIC	Mycobacterium tuberculosis	ILLUMINA	2018-09-25T00:00:00Z	N/A	R	R	N/A
ERR2515270	WGS	PRJEB25997	SAMEA2709814	198987136	PAIRED	RANDOM	GENOMIC	Mycobacterium tuberculosis	ILLUMINA	2018-09-25T00:00:00Z	S	S	S	S
ERR2515280	WGS	PRJEB25997	SAMEA2709824	356462421	PAIRED	RANDOM	GENOMIC	Mycobacterium tuberculosis	ILLUMINA	2018-09-25T00:00:00Z	S	S	S	S
ERR2515284	WGS	PRJEB25997	SAMEA2709828	388320617	PAIRED	RANDOM	GENOMIC	Mycobacterium tuberculosis	ILLUMINA	2018-09-25T00:00:00Z	R	R	S	R
ERR2515289	WGS	PRJEB25997	SAMEA2709833	128622348	PAIRED	RANDOM	GENOMIC	Mycobacterium tuberculosis	ILLUMINA	2018-09-25T00:00:00Z	S	S	S	S
ERR2515298	WGS	PRJEB25997	SAMEA2709842	385038818	PAIRED	RANDOM	GENOMIC	Mycobacterium tuberculosis	ILLUMINA	2018-09-25T00:00:00Z	S	S	S	S
ERR2515300	WGS	PRJEB25997	SAMEA2709844	335368734	PAIRED	RANDOM	GENOMIC	Mycobacterium tuberculosis	ILLUMINA	2018-09-25T00:00:00Z	S	S	S	S
ERR2515312	WGS	PRJEB25997	SAMEA2709856	105761351	PAIRED	RANDOM	GENOMIC	Mycobacterium tuberculosis	ILLUMINA	2018-09-25T00:00:00Z	S	S	S	S
ERR2515318	WGS	PRJEB25997	SAMEA2709862	282757242	PAIRED	RANDOM	GENOMIC	Mycobacterium tuberculosis	ILLUMINA	2018-09-25T00:00:00Z	S	S	S	S
ERR2515328	WGS	PRJEB25997	SAMEA2709872	272892493	PAIRED	RANDOM	GENOMIC	Mycobacterium tuberculosis	ILLUMINA	2018-09-25T00:00:00Z	S	S	S	S
ERR2515336	WGS	PRJEB25997	SAMEA2709880	267688814	PAIRED	RANDOM	GENOMIC	Mycobacterium tuberculosis	ILLUMINA	2018-09-25T00:00:00Z	S	S	S	S
ERR2515340	WGS	PRJEB25997	SAMEA2709884	178114072	PAIRED	RANDOM	GENOMIC	Mycobacterium tuberculosis	ILLUMINA	2018-09-25T00:00:00Z	S	S	S	S
ERR2515348	WGS	PRJEB25997	SAMEA2709892	340257218	PAIRED	RANDOM	GENOMIC	Mycobacterium tuberculosis	ILLUMINA	2018-09-25T00:00:00Z	R	R	R	S
ERR2515360	WGS	PRJEB25997	SAMEA2709904	287910331	PAIRED	RANDOM	GENOMIC	Mycobacterium tuberculosis	ILLUMINA	2018-09-25T00:00:00Z	S	S	S	S
ERR2515364	WGS	PRJEB25997	SAMEA2709908	193186438	PAIRED	RANDOM	GENOMIC	Mycobacterium tuberculosis	ILLUMINA	2018-09-25T00:00:00Z	S	S	S	S
ERR2515374	WGS	PRJEB25997	SAMEA3146343	152301815	PAIRED	RANDOM	GENOMIC	Mycobacterium tuberculosis	ILLUMINA	2018-09-25T00:00:00Z	S	S	S	S
ERR2515377	WGS	PRJEB25997	SAMEA3146346	281249509	PAIRED	RANDOM	GENOMIC	Mycobacterium tuberculosis	ILLUMINA	2018-09-25T00:00:00Z	S	S	S	S
ERR2515392	WGS	PRJEB25997	SAMEA3170445	52281379	PAIRED	RANDOM	GENOMIC	Mycobacterium tuberculosis	ILLUMINA	2018-09-25T00:00:00Z	S	S	S	S
ERR2515394	WGS	PRJEB25997	SAMEA3170447	250484525	PAIRED	RANDOM	GENOMIC	Mycobacterium tuberculosis	ILLUMINA	2018-09-25T00:00:00Z	S	S	S	S
ERR2515401	WGS	PRJEB25997	SAMEA3170454	110049099	PAIRED	RANDOM	GENOMIC	Mycobacterium tuberculosis	ILLUMINA	2018-09-25T00:00:00Z	S	S	S	S
ERR2515408	WGS	PRJEB25997	SAMEA3174283	151722847	PAIRED	RANDOM	GENOMIC	Mycobacterium tuberculosis	ILLUMINA	2018-09-25T00:00:00Z	R	S	S	S
ERR2515412	WGS	PRJEB25997	SAMEA3174287	216144011	PAIRED	RANDOM	GENOMIC	Mycobacterium tuberculosis	ILLUMINA	2018-09-25T00:00:00Z	S	S	S	S
ERR2515417	WGS	PRJEB25997	SAMEA3174292	173664853	PAIRED	RANDOM	GENOMIC	Mycobacterium tuberculosis	ILLUMINA	2018-09-25T00:00:00Z	S	R	S	S
ERR2515419	WGS	PRJEB25997	SAMEA3174294	403704735	PAIRED	RANDOM	GENOMIC	Mycobacterium tuberculosis	ILLUMINA	2018-09-25T00:00:00Z	N/A	R	R	N/A
ERR2515421	WGS	PRJEB25997	SAMEA3174683	74199454	PAIRED	RANDOM	GENOMIC	Mycobacterium tuberculosis	ILLUMINA	2018-09-25T00:00:00Z	S	S	S	S
ERR2515426	WGS	PRJEB25997	SAMEA3174688	255144641	PAIRED	RANDOM	GENOMIC	Mycobacterium tuberculosis	ILLUMINA	2018-09-25T00:00:00Z	S	S	R	S
ERR2515440	WGS	PRJEB25997	SAMEA3175233	255399064	PAIRED	RANDOM	GENOMIC	Mycobacterium tuberculosis	ILLUMINA	2018-09-25T00:00:00Z	S	S	S	S
ERR2515443	WGS	PRJEB25997	SAMEA3175430	271032238	PAIRED	RANDOM	GENOMIC	Mycobacterium tuberculosis	ILLUMINA	2018-09-25T00:00:00Z	S	S	S	S
ERR2515445	WGS	PRJEB25997	SAMEA3175432	261138430	PAIRED	RANDOM	GENOMIC	Mycobacterium tuberculosis	ILLUMINA	2018-09-25T00:00:00Z	R	R	S	R
ERR2515448	WGS	PRJEB25997	SAMEA3175435	135889611	PAIRED	RANDOM	GENOMIC	Mycobacterium tuberculosis	ILLUMINA	2018-09-25T00:00:00Z	R	R	S	S
ERR2515451	WGS	PRJEB25997	SAMEA3176235	601961481	PAIRED	RANDOM	GENOMIC	Mycobacterium tuberculosis	ILLUMINA	2018-09-25T00:00:00Z	S	S	S	S
ERR2515455	WGS	PRJEB25997	SAMEA3176565	329249383	PAIRED	RANDOM	GENOMIC	Mycobacterium tuberculosis	ILLUMINA	2018-09-25T00:00:00Z	S	S	S	R
ERR2515462	WGS	PRJEB25997	SAMEA3176572	262546171	PAIRED	RANDOM	GENOMIC	Mycobacterium tuberculosis	ILLUMINA	2018-09-25T00:00:00Z	S	S	S	S
ERR2515473	WGS	PRJEB25997	SAMEA3178651	558622569	PAIRED	RANDOM	GENOMIC	Mycobacterium tuberculosis	ILLUMINA	2018-09-25T00:00:00Z	N/A	R	R	N/A
ERR2515474	WGS	PRJEB25997	SAMEA3178652	200757355	PAIRED	RANDOM	GENOMIC	Mycobacterium tuberculosis	ILLUMINA	2018-09-25T00:00:00Z	R	R	R	R
ERR2515475	WGS	PRJEB25997	SAMEA3178653	314582552	PAIRED	RANDOM	GENOMIC	Mycobacterium tuberculosis	ILLUMINA	2018-09-25T00:00:00Z	N/A	R	R	N/A
ERR2515476	WGS	PRJEB25997	SAMEA3178654	156417309	PAIRED	RANDOM	GENOMIC	Mycobacterium tuberculosis	ILLUMINA	2018-09-25T00:00:00Z	S	S	S	S
ERR2515477	WGS	PRJEB25997	SAMEA3178655	258153352	PAIRED	RANDOM	GENOMIC	Mycobacterium tuberculosis	ILLUMINA	2018-09-25T00:00:00Z	S	S	S	S
ERR2515479	WGS	PRJEB25997	SAMEA3178841	321896721	PAIRED	RANDOM	GENOMIC	Mycobacterium tuberculosis	ILLUMINA	2018-09-25T00:00:00Z	N/A	R	R	N/A
ERR2515481	WGS	PRJEB25997	SAMEA3178843	334917712	PAIRED	RANDOM	GENOMIC	Mycobacterium tuberculosis	ILLUMINA	2018-09-25T00:00:00Z	S	S	S	S
ERR2515482	WGS	PRJEB25997	SAMEA3178844	103750332	PAIRED	RANDOM	GENOMIC	Mycobacterium tuberculosis	ILLUMINA	2018-09-25T00:00:00Z	R	R	S	S
ERR2515484	WGS	PRJEB25997	SAMEA3178846	88125945	PAIRED	RANDOM	GENOMIC	Mycobacterium tuberculosis	ILLUMINA	2018-09-25T00:00:00Z	S	S	S	S
ERR2515485	WGS	PRJEB25997	SAMEA3178847	483259645	PAIRED	RANDOM	GENOMIC	Mycobacterium tuberculosis	ILLUMINA	2018-09-25T00:00:00Z	S	S	S	S
ERR2515487	WGS	PRJEB25997	SAMEA3178849	197846120	PAIRED	RANDOM	GENOMIC	Mycobacterium tuberculosis	ILLUMINA	2018-09-25T00:00:00Z	S	S	R	S
ERR2515489	WGS	PRJEB25997	SAMEA3178851	212883987	PAIRED	RANDOM	GENOMIC	Mycobacterium tuberculosis	ILLUMINA	2018-09-25T00:00:00Z	S	S	S	S
ERR2515490	WGS	PRJEB25997	SAMEA3178852	194434250	PAIRED	RANDOM	GENOMIC	Mycobacterium tuberculosis	ILLUMINA	2018-09-25T00:00:00Z	S	S	S	S
ERR2515491	WGS	PRJEB25997	SAMEA3178853	64055576	PAIRED	RANDOM	GENOMIC	Mycobacterium tuberculosis	ILLUMINA	2018-09-25T00:00:00Z	R	S	S	S
ERR2515493	WGS	PRJEB25997	SAMEA3178855	199225386	PAIRED	RANDOM	GENOMIC	Mycobacterium tuberculosis	ILLUMINA	2018-09-25T00:00:00Z	S	S	S	S
ERR2515494	WGS	PRJEB25997	SAMEA3178922	168969104	PAIRED	RANDOM	GENOMIC	Mycobacterium tuberculosis	ILLUMINA	2018-09-25T00:00:00Z	S	S	S	S
ERR2515498	WGS	PRJEB25997	SAMEA3178926	293066361	PAIRED	RANDOM	GENOMIC	Mycobacterium tuberculosis	ILLUMINA	2018-09-25T00:00:00Z	S	R	S	S
ERR2515514	WGS	PRJEB25997	SAMEA3178966	243484249	PAIRED	RANDOM	GENOMIC	Mycobacterium tuberculosis	ILLUMINA	2018-09-25T00:00:00Z	N/A	R	R	N/A
ERR2515519	WGS	PRJEB25997	SAMEA3178971	529630267	PAIRED	RANDOM	GENOMIC	Mycobacterium tuberculosis	ILLUMINA	2018-09-25T00:00:00Z	N/A	R	R	N/A
ERR2515523	WGS	PRJEB25997	SAMEA3178975	98223743	PAIRED	RANDOM	GENOMIC	Mycobacterium tuberculosis	ILLUMINA	2018-09-25T00:00:00Z	R	R	S	S
ERR2515524	WGS	PRJEB25997	SAMEA3179892	81921048	PAIRED	RANDOM	GENOMIC	Mycobacterium tuberculosis	ILLUMINA	2018-09-25T00:00:00Z	S	S	S	S
ERR2515548	WGS	PRJEB25997	SAMEA3199774	440494121	PAIRED	RANDOM	GENOMIC	Mycobacterium tuberculosis	ILLUMINA	2018-09-25T00:00:00Z	S	S	S	S
ERR2515551	WGS	PRJEB25997	SAMEA3209537	102687398	PAIRED	RANDOM	GENOMIC	Mycobacterium tuberculosis	ILLUMINA	2018-09-25T00:00:00Z	S	S	S	S
ERR2515557	WGS	PRJEB25997	SAMEA3209543	300789115	PAIRED	RANDOM	GENOMIC	Mycobacterium tuberculosis	ILLUMINA	2018-09-25T00:00:00Z	S	S	S	S
ERR2515559	WGS	PRJEB25997	SAMEA3209545	188511008	PAIRED	RANDOM	GENOMIC	Mycobacterium tuberculosis	ILLUMINA	2018-09-25T00:00:00Z	R	R	S	S
ERR2515560	WGS	PRJEB25997	SAMEA3209546	385382846	PAIRED	RANDOM	GENOMIC	Mycobacterium tuberculosis	ILLUMINA	2018-09-25T00:00:00Z	N/A	R	R	N/A
ERR2515585	WGS	PRJEB25997	SAMEA3218111	207180576	PAIRED	RANDOM	GENOMIC	Mycobacterium tuberculosis	ILLUMINA	2018-09-25T00:00:00Z	S	R	S	S
ERR2515606	WGS	PRJEB25997	SAMEA3221062	265093175	PAIRED	RANDOM	GENOMIC	Mycobacterium tuberculosis	ILLUMINA	2018-09-25T00:00:00Z	R	R	S	R
ERR2515610	WGS	PRJEB25997	SAMEA3221066	269153104	PAIRED	RANDOM	GENOMIC	Mycobacterium tuberculosis	ILLUMINA	2018-09-25T00:00:00Z	S	S	S	S
ERR2515624	WGS	PRJEB25997	SAMEA3230405	227797742	PAIRED	RANDOM	GENOMIC	Mycobacterium tuberculosis	ILLUMINA	2018-09-25T00:00:00Z	S	S	S	S
ERR2515626	WGS	PRJEB25997	SAMEA3230407	219392600	PAIRED	RANDOM	GENOMIC	Mycobacterium tuberculosis	ILLUMINA	2018-09-25T00:00:00Z	S	S	S	S
ERR2515627	WGS	PRJEB25997	SAMEA3230408	80487295	PAIRED	RANDOM	GENOMIC	Mycobacterium tuberculosis	ILLUMINA	2018-09-25T00:00:00Z	S	S	S	S
ERR2515628	WGS	PRJEB25997	SAMEA3230409	319513435	PAIRED	RANDOM	GENOMIC	Mycobacterium tuberculosis	ILLUMINA	2018-09-25T00:00:00Z	S	R	S	S
ERR2515633	WGS	PRJEB25997	SAMEA3230414	483186943	PAIRED	RANDOM	GENOMIC	Mycobacterium tuberculosis	ILLUMINA	2018-09-25T00:00:00Z	R	R	S	S
ERR2515634	WGS	PRJEB25997	SAMEA3230415	349921832	PAIRED	RANDOM	GENOMIC	Mycobacterium tuberculosis	ILLUMINA	2018-09-25T00:00:00Z	R	R	S	S
ERR2515635	WGS	PRJEB25997	SAMEA3231171	487329249	PAIRED	RANDOM	GENOMIC	Mycobacterium tuberculosis	ILLUMINA	2018-09-25T00:00:00Z	S	S	S	S
ERR2515638	WGS	PRJEB25997	SAMEA3231174	224325839	PAIRED	RANDOM	GENOMIC	Mycobacterium tuberculosis	ILLUMINA	2018-09-25T00:00:00Z	S	S	S	S
ERR2515639	WGS	PRJEB25997	SAMEA3231175	368447586	PAIRED	RANDOM	GENOMIC	Mycobacterium tuberculosis	ILLUMINA	2018-09-25T00:00:00Z	S	S	S	S
ERR2515657	WGS	PRJEB25997	SAMEA3232148	52346265	PAIRED	RANDOM	GENOMIC	Mycobacterium tuberculosis	ILLUMINA	2018-09-25T00:00:00Z	S	S	S	S
ERR2515658	WGS	PRJEB25997	SAMEA3232149	364042477	PAIRED	RANDOM	GENOMIC	Mycobacterium tuberculosis	ILLUMINA	2018-09-25T00:00:00Z	N/A	R	R	N/A
ERR2515677	WGS	PRJEB25997	SAMEA3232892	102138362	PAIRED	RANDOM	GENOMIC	Mycobacterium tuberculosis	ILLUMINA	2018-09-25T00:00:00Z	R	R	S	S
ERR2515680	WGS	PRJEB25997	SAMEA3232895	266003754	PAIRED	RANDOM	GENOMIC	Mycobacterium tuberculosis	ILLUMINA	2018-09-25T00:00:00Z	S	S	S	S
ERR2515681	WGS	PRJEB25997	SAMEA3233424	304669751	PAIRED	RANDOM	GENOMIC	Mycobacterium tuberculosis	ILLUMINA	2018-09-25T00:00:00Z	S	S	S	S
ERR2515690	WGS	PRJEB25997	SAMEA3233433	219369576	PAIRED	RANDOM	GENOMIC	Mycobacterium tuberculosis	ILLUMINA	2018-09-25T00:00:00Z	S	S	S	S
ERR2515691	WGS	PRJEB25997	SAMEA3233434	114799353	PAIRED	RANDOM	GENOMIC	Mycobacterium tuberculosis	ILLUMINA	2018-09-25T00:00:00Z	R	R	S	S
ERR2515703	WGS	PRJEB25997	SAMEA3234149	242685874	PAIRED	RANDOM	GENOMIC	Mycobacterium tuberculosis	ILLUMINA	2018-09-25T00:00:00Z	R	S	S	S
ERR2515707	WGS	PRJEB25997	SAMEA3234153	190378671	PAIRED	RANDOM	GENOMIC	Mycobacterium tuberculosis	ILLUMINA	2018-09-25T00:00:00Z	S	S	S	S
ERR2515710	WGS	PRJEB25997	SAMEA3242427	453779784	PAIRED	RANDOM	GENOMIC	Mycobacterium tuberculosis	ILLUMINA	2018-09-25T00:00:00Z	N/A	S	S	N/A
ERR2515720	WGS	PRJEB25997	SAMEA3242446	269150099	PAIRED	RANDOM	GENOMIC	Mycobacterium tuberculosis	ILLUMINA	2018-09-25T00:00:00Z	R	R	S	S
ERR2515722	WGS	PRJEB25997	SAMEA3242448	324061019	PAIRED	RANDOM	GENOMIC	Mycobacterium tuberculosis	ILLUMINA	2018-09-25T00:00:00Z	S	S	S	S
ERR2515724	WGS	PRJEB25997	SAMEA3242450	300151808	PAIRED	RANDOM	GENOMIC	Mycobacterium tuberculosis	ILLUMINA	2018-09-25T00:00:00Z	R	R	R	R
ERR2515727	WGS	PRJEB25997	SAMEA3242453	70226502	PAIRED	RANDOM	GENOMIC	Mycobacterium tuberculosis	ILLUMINA	2018-09-25T00:00:00Z	S	R	S	S
ERR2515730	WGS	PRJEB25997	SAMEA3242472	229116582	PAIRED	RANDOM	GENOMIC	Mycobacterium tuberculosis	ILLUMINA	2018-09-25T00:00:00Z	S	S	S	S
ERR2515733	WGS	PRJEB25997	SAMEA3242475	280915103	PAIRED	RANDOM	GENOMIC	Mycobacterium tuberculosis	ILLUMINA	2018-09-25T00:00:00Z	S	S	S	S
ERR2515737	WGS	PRJEB25997	SAMEA3242479	307695539	PAIRED	RANDOM	GENOMIC	Mycobacterium tuberculosis	ILLUMINA	2018-09-25T00:00:00Z	R	R	S	S
ERR2515753	WGS	PRJEB25997	SAMEA3243777	128163753	PAIRED	RANDOM	GENOMIC	Mycobacterium tuberculosis	ILLUMINA	2018-09-25T00:00:00Z	S	S	S	S
ERR2515765	WGS	PRJEB25997	SAMEA3244230	200602455	PAIRED	RANDOM	GENOMIC	Mycobacterium tuberculosis	ILLUMINA	2018-09-25T00:00:00Z	S	S	S	S
ERR2515769	WGS	PRJEB25997	SAMEA3245159	231927730	PAIRED	RANDOM	GENOMIC	Mycobacterium tuberculosis	ILLUMINA	2018-09-25T00:00:00Z	S	S	S	S
ERR2515771	WGS	PRJEB25997	SAMEA3245724	244038292	PAIRED	RANDOM	GENOMIC	Mycobacterium tuberculosis	ILLUMINA	2018-09-25T00:00:00Z	S	S	S	S
ERR2515774	WGS	PRJEB25997	SAMEA3250471	262928998	PAIRED	RANDOM	GENOMIC	Mycobacterium tuberculosis	ILLUMINA	2018-09-25T00:00:00Z	S	R	S	S
ERR2515779	WGS	PRJEB25997	SAMEA3252734	235635727	PAIRED	RANDOM	GENOMIC	Mycobacterium tuberculosis	ILLUMINA	2018-09-25T00:00:00Z	S	S	S	S
ERR2515785	WGS	PRJEB25997	SAMEA3252921	247053660	PAIRED	RANDOM	GENOMIC	Mycobacterium tuberculosis	ILLUMINA	2018-09-25T00:00:00Z	S	S	S	S
ERR2515788	WGS	PRJEB25997	SAMEA3252924	169460914	PAIRED	RANDOM	GENOMIC	Mycobacterium tuberculosis	ILLUMINA	2018-09-25T00:00:00Z	S	S	S	S
ERR2515798	WGS	PRJEB25997	SAMEA3252934	297934538	PAIRED	RANDOM	GENOMIC	Mycobacterium tuberculosis	ILLUMINA	2018-09-25T00:00:00Z	R	R	R	R
ERR2515804	WGS	PRJEB25997	SAMEA3254374	51569826	PAIRED	RANDOM	GENOMIC	Mycobacterium tuberculosis	ILLUMINA	2018-09-25T00:00:00Z	S	S	S	S
ERR2515806	WGS	PRJEB25997	SAMEA3257234	310662842	PAIRED	RANDOM	GENOMIC	Mycobacterium tuberculosis	ILLUMINA	2018-09-25T00:00:00Z	S	S	S	N/A
ERR2515808	WGS	PRJEB25997	SAMEA3257549	210167215	PAIRED	RANDOM	GENOMIC	Mycobacterium tuberculosis	ILLUMINA	2018-09-25T00:00:00Z	S	S	S	S
ERR2515810	WGS	PRJEB25997	SAMEA3257551	545636909	PAIRED	RANDOM	GENOMIC	Mycobacterium tuberculosis	ILLUMINA	2018-09-25T00:00:00Z	N/A	R	R	N/A
ERR2515811	WGS	PRJEB25997	SAMEA3257552	280364827	PAIRED	RANDOM	GENOMIC	Mycobacterium tuberculosis	ILLUMINA	2018-09-25T00:00:00Z	S	S	S	S
ERR2515822	WGS	PRJEB25997	SAMEA3257649	169993587	PAIRED	RANDOM	GENOMIC	Mycobacterium tuberculosis	ILLUMINA	2018-09-25T00:00:00Z	S	S	S	S
ERR2515830	WGS	PRJEB25997	SAMEA3258484	210799465	PAIRED	RANDOM	GENOMIC	Mycobacterium tuberculosis	ILLUMINA	2018-09-25T00:00:00Z	S	S	S	S
ERR2515831	WGS	PRJEB25997	SAMEA3258485	94266547	PAIRED	RANDOM	GENOMIC	Mycobacterium tuberculosis	ILLUMINA	2018-09-25T00:00:00Z	S	S	S	S
ERR2515841	WGS	PRJEB25997	SAMEA3258495	401120912	PAIRED	RANDOM	GENOMIC	Mycobacterium tuberculosis	ILLUMINA	2018-09-25T00:00:00Z	S	S	S	S
ERR2515843	WGS	PRJEB25997	SAMEA3262664	237018636	PAIRED	RANDOM	GENOMIC	Mycobacterium tuberculosis	ILLUMINA	2018-09-25T00:00:00Z	S	S	S	S
ERR2515849	WGS	PRJEB25997	SAMEA3262670	159466359	PAIRED	RANDOM	GENOMIC	Mycobacterium tuberculosis	ILLUMINA	2018-09-25T00:00:00Z	S	S	S	S
ERR2515851	WGS	PRJEB25997	SAMEA3262672	279718371	PAIRED	RANDOM	GENOMIC	Mycobacterium tuberculosis	ILLUMINA	2018-09-25T00:00:00Z	R	R	S	S
ERR2515856	WGS	PRJEB25997	SAMEA3262971	244487724	PAIRED	RANDOM	GENOMIC	Mycobacterium tuberculosis	ILLUMINA	2018-09-25T00:00:00Z	S	R	S	S
ERR2515858	WGS	PRJEB25997	SAMEA3262973	238689850	PAIRED	RANDOM	GENOMIC	Mycobacterium tuberculosis	ILLUMINA	2018-09-25T00:00:00Z	R	S	S	S
ERR2515866	WGS	PRJEB25997	SAMEA3268262	197508999	PAIRED	RANDOM	GENOMIC	Mycobacterium tuberculosis	ILLUMINA	2018-09-25T00:00:00Z	S	S	S	S
ERR2515868	WGS	PRJEB25997	SAMEA3268264	303070133	PAIRED	RANDOM	GENOMIC	Mycobacterium tuberculosis	ILLUMINA	2018-09-25T00:00:00Z	R	R	S	S
ERR2515870	WGS	PRJEB25997	SAMEA3268266	516709583	PAIRED	RANDOM	GENOMIC	Mycobacterium tuberculosis	ILLUMINA	2018-09-25T00:00:00Z	S	S	S	S
ERR2515874	WGS	PRJEB25997	SAMEA3268270	161898398	PAIRED	RANDOM	GENOMIC	Mycobacterium tuberculosis	ILLUMINA	2018-09-25T00:00:00Z	R	R	S	S
ERR2515876	WGS	PRJEB25997	SAMEA3268272	88012879	PAIRED	RANDOM	GENOMIC	Mycobacterium tuberculosis	ILLUMINA	2018-09-25T00:00:00Z	S	S	S	S
ERR2515881	WGS	PRJEB25997	SAMEA3270344	244692193	PAIRED	RANDOM	GENOMIC	Mycobacterium tuberculosis	ILLUMINA	2018-09-25T00:00:00Z	R	R	S	S
ERR2515882	WGS	PRJEB25997	SAMEA3270345	110630303	PAIRED	RANDOM	GENOMIC	Mycobacterium tuberculosis	ILLUMINA	2018-09-25T00:00:00Z	S	R	S	S
ERR2515885	WGS	PRJEB25997	SAMEA3270348	203072107	PAIRED	RANDOM	GENOMIC	Mycobacterium tuberculosis	ILLUMINA	2018-09-25T00:00:00Z	S	S	S	S
ERR2515887	WGS	PRJEB25997	SAMEA3270350	188883420	PAIRED	RANDOM	GENOMIC	Mycobacterium tuberculosis	ILLUMINA	2018-09-25T00:00:00Z	S	S	S	S
ERR2515898	WGS	PRJEB25997	SAMEA3271652	309216622	PAIRED	RANDOM	GENOMIC	Mycobacterium tuberculosis	ILLUMINA	2018-09-25T00:00:00Z	N/A	R	R	N/A
ERR2515900	WGS	PRJEB25997	SAMEA3271654	564950677	PAIRED	RANDOM	GENOMIC	Mycobacterium tuberculosis	ILLUMINA	2018-09-25T00:00:00Z	S	S	S	S
ERR2515901	WGS	PRJEB25997	SAMEA3271655	64953418	PAIRED	RANDOM	GENOMIC	Mycobacterium tuberculosis	ILLUMINA	2018-09-25T00:00:00Z	S	S	S	S
ERR2515902	WGS	PRJEB25997	SAMEA3271661	367352025	PAIRED	RANDOM	GENOMIC	Mycobacterium tuberculosis	ILLUMINA	2018-09-25T00:00:00Z	S	S	S	S
ERR2515903	WGS	PRJEB25997	SAMEA3271662	319208077	PAIRED	RANDOM	GENOMIC	Mycobacterium tuberculosis	ILLUMINA	2018-09-25T00:00:00Z	R	R	S	R
ERR2515912	WGS	PRJEB25997	SAMEA3271671	333013847	PAIRED	RANDOM	GENOMIC	Mycobacterium tuberculosis	ILLUMINA	2018-09-25T00:00:00Z	S	S	S	S
ERR2515923	WGS	PRJEB25997	SAMEA3275648	279054916	PAIRED	RANDOM	GENOMIC	Mycobacterium tuberculosis	ILLUMINA	2018-09-25T00:00:00Z	S	S	S	S
ERR2515932	WGS	PRJEB25997	SAMEA3281292	173162226	PAIRED	RANDOM	GENOMIC	Mycobacterium tuberculosis	ILLUMINA	2018-09-25T00:00:00Z	S	S	S	S
ERR2515934	WGS	PRJEB25997	SAMEA3281294	329223423	PAIRED	RANDOM	GENOMIC	Mycobacterium tuberculosis	ILLUMINA	2018-09-25T00:00:00Z	R	R	R	S
ERR2515937	WGS	PRJEB25997	SAMEA3282731	229662226	PAIRED	RANDOM	GENOMIC	Mycobacterium tuberculosis	ILLUMINA	2018-09-25T00:00:00Z	R	R	S	S
ERR2515938	WGS	PRJEB25997	SAMEA3282732	290931900	PAIRED	RANDOM	GENOMIC	Mycobacterium tuberculosis	ILLUMINA	2018-09-25T00:00:00Z	R	R	S	S
ERR2515947	WGS	PRJEB25997	SAMEA3283870	331291995	PAIRED	RANDOM	GENOMIC	Mycobacterium tuberculosis	ILLUMINA	2018-09-25T00:00:00Z	S	S	S	S
ERR2515949	WGS	PRJEB25997	SAMEA3283872	467063752	PAIRED	RANDOM	GENOMIC	Mycobacterium tuberculosis	ILLUMINA	2018-09-25T00:00:00Z	R	R	R	S
ERR2515951	WGS	PRJEB25997	SAMEA3283874	401784733	PAIRED	RANDOM	GENOMIC	Mycobacterium tuberculosis	ILLUMINA	2018-09-25T00:00:00Z	S	S	S	S
ERR2515953	WGS	PRJEB25997	SAMEA3284760	192842479	PAIRED	RANDOM	GENOMIC	Mycobacterium tuberculosis	ILLUMINA	2018-09-25T00:00:00Z	S	S	S	S
ERR2515965	WGS	PRJEB25997	SAMEA3284772	336256635	PAIRED	RANDOM	GENOMIC	Mycobacterium tuberculosis	ILLUMINA	2018-09-25T00:00:00Z	N/A	R	R	N/A
ERR2515975	WGS	PRJEB25997	SAMEA3290235	150778531	PAIRED	RANDOM	GENOMIC	Mycobacterium tuberculosis	ILLUMINA	2018-09-25T00:00:00Z	S	S	S	S
ERR2515981	WGS	PRJEB25997	SAMEA3301265	77488975	PAIRED	RANDOM	GENOMIC	Mycobacterium tuberculosis	ILLUMINA	2018-09-25T00:00:00Z	S	S	S	S
ERR2515983	WGS	PRJEB25997	SAMEA3301267	217231789	PAIRED	RANDOM	GENOMIC	Mycobacterium tuberculosis	ILLUMINA	2018-09-25T00:00:00Z	S	R	S	S
ERR2515985	WGS	PRJEB25997	SAMEA3301269	85019719	PAIRED	RANDOM	GENOMIC	Mycobacterium tuberculosis	ILLUMINA	2018-09-25T00:00:00Z	S	S	S	S
ERR2515990	WGS	PRJEB25997	SAMEA3301274	458238350	PAIRED	RANDOM	GENOMIC	Mycobacterium tuberculosis	ILLUMINA	2018-09-25T00:00:00Z	N/A	R	R	N/A
ERR2516002	WGS	PRJEB25997	SAMEA3304998	303076596	PAIRED	RANDOM	GENOMIC	Mycobacterium tuberculosis	ILLUMINA	2018-09-25T00:00:00Z	S	S	S	S
ERR2516007	WGS	PRJEB25997	SAMEA3305003	241198395	PAIRED	RANDOM	GENOMIC	Mycobacterium tuberculosis	ILLUMINA	2018-09-25T00:00:00Z	S	R	S	S
ERR2516008	WGS	PRJEB25997	SAMEA3305004	124839003	PAIRED	RANDOM	GENOMIC	Mycobacterium tuberculosis	ILLUMINA	2018-09-25T00:00:00Z	R	R	S	R
ERR2516010	WGS	PRJEB25997	SAMEA3305006	344867529	PAIRED	RANDOM	GENOMIC	Mycobacterium tuberculosis	ILLUMINA	2018-09-25T00:00:00Z	R	R	S	S
ERR2516014	WGS	PRJEB25997	SAMEA3305010	317537239	PAIRED	RANDOM	GENOMIC	Mycobacterium tuberculosis	ILLUMINA	2018-09-25T00:00:00Z	N/A	R	R	N/A
ERR2516017	WGS	PRJEB25997	SAMEA3305013	365160499	PAIRED	RANDOM	GENOMIC	Mycobacterium tuberculosis	ILLUMINA	2018-09-25T00:00:00Z	N/A	R	R	N/A
ERR2516018	WGS	PRJEB25997	SAMEA3305014	352499203	PAIRED	RANDOM	GENOMIC	Mycobacterium tuberculosis	ILLUMINA	2018-09-25T00:00:00Z	R	R	R	N/A
ERR2516024	WGS	PRJEB25997	SAMEA3305482	311054425	PAIRED	RANDOM	GENOMIC	Mycobacterium tuberculosis	ILLUMINA	2018-09-25T00:00:00Z	R	R	R	S
ERR2516026	WGS	PRJEB25997	SAMEA3305484	474805397	PAIRED	RANDOM	GENOMIC	Mycobacterium tuberculosis	ILLUMINA	2018-09-25T00:00:00Z	S	S	S	R
ERR2516029	WGS	PRJEB25997	SAMEA3305487	196617195	PAIRED	RANDOM	GENOMIC	Mycobacterium tuberculosis	ILLUMINA	2018-09-25T00:00:00Z	S	R	S	S
ERR2516035	WGS	PRJEB25997	SAMEA3305493	253706814	PAIRED	RANDOM	GENOMIC	Mycobacterium tuberculosis	ILLUMINA	2018-09-25T00:00:00Z	S	S	S	S
ERR2516037	WGS	PRJEB25997	SAMEA3305495	580184011	PAIRED	RANDOM	GENOMIC	Mycobacterium tuberculosis	ILLUMINA	2018-09-25T00:00:00Z	R	S	S	S
ERR2516040	WGS	PRJEB25997	SAMEA3305523	64443606	PAIRED	RANDOM	GENOMIC	Mycobacterium tuberculosis	ILLUMINA	2018-09-25T00:00:00Z	S	S	S	S
ERR2516042	WGS	PRJEB25997	SAMEA3305525	261605546	PAIRED	RANDOM	GENOMIC	Mycobacterium tuberculosis	ILLUMINA	2018-09-25T00:00:00Z	S	S	S	S
ERR2516050	WGS	PRJEB25997	SAMEA3305533	239192962	PAIRED	RANDOM	GENOMIC	Mycobacterium tuberculosis	ILLUMINA	2018-09-25T00:00:00Z	R	S	S	R
ERR2516052	WGS	PRJEB25997	SAMEA3305535	253998732	PAIRED	RANDOM	GENOMIC	Mycobacterium tuberculosis	ILLUMINA	2018-09-25T00:00:00Z	S	S	S	S
ERR2516057	WGS	PRJEB25997	SAMEA3305611	443317218	PAIRED	RANDOM	GENOMIC	Mycobacterium tuberculosis	ILLUMINA	2018-09-25T00:00:00Z	R	R	R	R
ERR2516062	WGS	PRJEB25997	SAMEA3305650	117076122	PAIRED	RANDOM	GENOMIC	Mycobacterium tuberculosis	ILLUMINA	2018-09-25T00:00:00Z	S	S	S	S
ERR2516064	WGS	PRJEB25997	SAMEA3305652	330118509	PAIRED	RANDOM	GENOMIC	Mycobacterium tuberculosis	ILLUMINA	2018-09-25T00:00:00Z	N/A	R	R	N/A
ERR2516078	WGS	PRJEB25997	SAMEA3308010	226067069	PAIRED	RANDOM	GENOMIC	Mycobacterium tuberculosis	ILLUMINA	2018-09-25T00:00:00Z	S	R	S	S
ERR2516079	WGS	PRJEB25997	SAMEA3308011	267847896	PAIRED	RANDOM	GENOMIC	Mycobacterium tuberculosis	ILLUMINA	2018-09-25T00:00:00Z	S	S	S	N/A
ERR2516087	WGS	PRJEB25997	SAMEA3310081	186992453	PAIRED	RANDOM	GENOMIC	Mycobacterium tuberculosis	ILLUMINA	2018-09-25T00:00:00Z	S	S	S	S
ERR2516091	WGS	PRJEB25997	SAMEA3310085	199582486	PAIRED	RANDOM	GENOMIC	Mycobacterium tuberculosis	ILLUMINA	2018-09-25T00:00:00Z	R	R	R	R
ERR2516098	WGS	PRJEB25997	SAMEA3310092	214498778	PAIRED	RANDOM	GENOMIC	Mycobacterium tuberculosis	ILLUMINA	2018-09-25T00:00:00Z	S	S	S	S
ERR2516100	WGS	PRJEB25997	SAMEA3310094	116827043	PAIRED	RANDOM	GENOMIC	Mycobacterium tuberculosis	ILLUMINA	2018-09-25T00:00:00Z	S	S	S	S
ERR2516103	WGS	PRJEB25998	SAMEA3316423	225657089	PAIRED	RANDOM	GENOMIC	Mycobacterium tuberculosis	ILLUMINA	2018-09-25T00:00:00Z	S	S	S	S
ERR2516105	WGS	PRJEB25998	SAMEA3316425	231282443	PAIRED	RANDOM	GENOMIC	Mycobacterium tuberculosis	ILLUMINA	2018-09-25T00:00:00Z	S	S	S	S
ERR2516109	WGS	PRJEB25998	SAMEA3316429	284267944	PAIRED	RANDOM	GENOMIC	Mycobacterium tuberculosis	ILLUMINA	2018-09-25T00:00:00Z	S	S	S	S
ERR2516112	WGS	PRJEB25998	SAMEA3316432	289077094	PAIRED	RANDOM	GENOMIC	Mycobacterium tuberculosis	ILLUMINA	2018-09-25T00:00:00Z	S	S	S	S
ERR2516115	WGS	PRJEB25998	SAMEA3316435	255174869	PAIRED	RANDOM	GENOMIC	Mycobacterium tuberculosis	ILLUMINA	2018-09-25T00:00:00Z	S	S	S	S
ERR2516119	WGS	PRJEB25998	SAMEA3324354	208737557	PAIRED	RANDOM	GENOMIC	Mycobacterium tuberculosis	ILLUMINA	2018-09-25T00:00:00Z	S	S	S	S
ERR2516122	WGS	PRJEB25998	SAMEA3334366	362482428	PAIRED	RANDOM	GENOMIC	Mycobacterium tuberculosis	ILLUMINA	2018-09-25T00:00:00Z	S	S	S	S
ERR2516125	WGS	PRJEB25998	SAMEA3334369	394021412	PAIRED	RANDOM	GENOMIC	Mycobacterium tuberculosis	ILLUMINA	2018-09-25T00:00:00Z	R	R	S	S
ERR2516131	WGS	PRJEB25998	SAMEA3334375	232576462	PAIRED	RANDOM	GENOMIC	Mycobacterium tuberculosis	ILLUMINA	2018-09-25T00:00:00Z	S	S	S	S
ERR2516140	WGS	PRJEB25998	SAMEA3340427	197570854	PAIRED	RANDOM	GENOMIC	Mycobacterium tuberculosis	ILLUMINA	2018-09-25T00:00:00Z	S	S	S	S
ERR2516151	WGS	PRJEB25998	SAMEA3346006	211471218	PAIRED	RANDOM	GENOMIC	Mycobacterium tuberculosis	ILLUMINA	2018-09-25T00:00:00Z	R	S	R	S
ERR2516153	WGS	PRJEB25998	SAMEA3346008	387731527	PAIRED	RANDOM	GENOMIC	Mycobacterium tuberculosis	ILLUMINA	2018-09-25T00:00:00Z	R	S	S	S
ERR2516160	WGS	PRJEB25998	SAMEA3346015	148002596	PAIRED	RANDOM	GENOMIC	Mycobacterium tuberculosis	ILLUMINA	2018-09-25T00:00:00Z	R	R	S	S
ERR2516162	WGS	PRJEB25998	SAMEA3356004	144304887	PAIRED	RANDOM	GENOMIC	Mycobacterium tuberculosis	ILLUMINA	2018-09-25T00:00:00Z	S	S	S	S
ERR2516163	WGS	PRJEB25998	SAMEA3356005	243983693	PAIRED	RANDOM	GENOMIC	Mycobacterium tuberculosis	ILLUMINA	2018-09-25T00:00:00Z	S	S	S	S
ERR2516172	WGS	PRJEB25999	SAMEA3356014	228702610	PAIRED	RANDOM	GENOMIC	Mycobacterium tuberculosis	ILLUMINA	2018-09-25T00:00:00Z	S	S	S	S
ERR2516175	WGS	PRJEB25999	SAMEA3357582	683941617	PAIRED	RANDOM	GENOMIC	Mycobacterium tuberculosis	ILLUMINA	2018-09-25T00:00:00Z	R	R	S	R
ERR2516177	WGS	PRJEB25999	SAMEA3357584	520003608	PAIRED	RANDOM	GENOMIC	Mycobacterium tuberculosis	ILLUMINA	2018-09-25T00:00:00Z	R	R	R	R
ERR2516182	WGS	PRJEB25999	SAMEA3357589	450385160	PAIRED	RANDOM	GENOMIC	Mycobacterium tuberculosis	ILLUMINA	2018-09-25T00:00:00Z	S	S	S	R
ERR2516183	WGS	PRJEB25999	SAMEA3357590	548400110	PAIRED	RANDOM	GENOMIC	Mycobacterium tuberculosis	ILLUMINA	2018-09-25T00:00:00Z	R	R	R	R
ERR2516189	WGS	PRJEB25999	SAMEA3359342	210670777	PAIRED	RANDOM	GENOMIC	Mycobacterium tuberculosis	ILLUMINA	2018-09-25T00:00:00Z	S	S	S	R
ERR2516198	WGS	PRJEB25999	SAMEA3359351	604573892	PAIRED	RANDOM	GENOMIC	Mycobacterium tuberculosis	ILLUMINA	2018-09-25T00:00:00Z	R	R	R	S
ERR2516200	WGS	PRJEB25999	SAMEA3359353	314021613	PAIRED	RANDOM	GENOMIC	Mycobacterium tuberculosis	ILLUMINA	2018-09-25T00:00:00Z	S	S	S	S
ERR2516217	WGS	PRJEB25999	SAMEA3359999	485853159	PAIRED	RANDOM	GENOMIC	Mycobacterium tuberculosis	ILLUMINA	2018-09-25T00:00:00Z	R	R	R	R
ERR2516242	WGS	PRJEB25999	SAMEA3367543	473984084	PAIRED	RANDOM	GENOMIC	Mycobacterium tuberculosis	ILLUMINA	2018-09-25T00:00:00Z	S	S	S	S
ERR2516249	WGS	PRJEB25999	SAMEA3367550	756963461	PAIRED	RANDOM	GENOMIC	Mycobacterium tuberculosis	ILLUMINA	2018-09-25T00:00:00Z	R	R	R	N/A
ERR2516252	WGS	PRJEB25999	SAMEA3367553	383404133	PAIRED	RANDOM	GENOMIC	Mycobacterium tuberculosis	ILLUMINA	2018-09-25T00:00:00Z	R	R	S	R
ERR2516258	WGS	PRJEB25999	SAMEA3368585	517535756	PAIRED	RANDOM	GENOMIC	Mycobacterium tuberculosis	ILLUMINA	2018-09-25T00:00:00Z	S	S	S	S
ERR2516265	WGS	PRJEB25999	SAMEA3368592	213737384	PAIRED	RANDOM	GENOMIC	Mycobacterium tuberculosis	ILLUMINA	2018-09-25T00:00:00Z	S	S	S	S
ERR2516267	WGS	PRJEB25999	SAMEA3368594	135412753	PAIRED	RANDOM	GENOMIC	Mycobacterium tuberculosis	ILLUMINA	2018-09-25T00:00:00Z	S	S	S	S
ERR2516273	WGS	PRJEB25999	SAMEA3369661	859968999	PAIRED	RANDOM	GENOMIC	Mycobacterium tuberculosis	ILLUMINA	2018-09-25T00:00:00Z	S	S	S	R
ERR2516284	WGS	PRJEB25999	SAMEA3369672	265565985	PAIRED	RANDOM	GENOMIC	Mycobacterium tuberculosis	ILLUMINA	2018-09-25T00:00:00Z	S	S	S	S
ERR2516294	WGS	PRJEB25999	SAMEA3374103	947389957	PAIRED	RANDOM	GENOMIC	Mycobacterium tuberculosis	ILLUMINA	2018-09-25T00:00:00Z	S	S	S	S
ERR2516297	WGS	PRJEB25999	SAMEA3374106	257579157	PAIRED	RANDOM	GENOMIC	Mycobacterium tuberculosis	ILLUMINA	2018-09-25T00:00:00Z	R	R	R	N/A
ERR2516305	WGS	PRJEB25999	SAMEA3374114	285788642	PAIRED	RANDOM	GENOMIC	Mycobacterium tuberculosis	ILLUMINA	2018-09-25T00:00:00Z	S	S	S	S
ERR2516306	WGS	PRJEB25999	SAMEA3374115	442991995	PAIRED	RANDOM	GENOMIC	Mycobacterium tuberculosis	ILLUMINA	2018-09-25T00:00:00Z	S	S	S	S
ERR2516314	WGS	PRJEB25999	SAMEA3376852	222245567	PAIRED	RANDOM	GENOMIC	Mycobacterium tuberculosis	ILLUMINA	2018-09-25T00:00:00Z	S	S	S	S
ERR2516327	WGS	PRJEB25999	SAMEA3377748	231975824	PAIRED	RANDOM	GENOMIC	Mycobacterium tuberculosis	ILLUMINA	2018-09-25T00:00:00Z	R	R	R	S
ERR2516333	WGS	PRJEB25999	SAMEA3377754	749565291	PAIRED	RANDOM	GENOMIC	Mycobacterium tuberculosis	ILLUMINA	2018-09-25T00:00:00Z	R	R	R	R
ERR2516337	WGS	PRJEB25999	SAMEA3377909	470662332	PAIRED	RANDOM	GENOMIC	Mycobacterium tuberculosis	ILLUMINA	2018-09-25T00:00:00Z	S	S	S	S
ERR2516344	WGS	PRJEB25999	SAMEA3388830	645228985	PAIRED	RANDOM	GENOMIC	Mycobacterium tuberculosis	ILLUMINA	2018-09-25T00:00:00Z	R	R	R	N/A
ERR2516349	WGS	PRJEB25999	SAMEA3388835	652991149	PAIRED	RANDOM	GENOMIC	Mycobacterium tuberculosis	ILLUMINA	2018-09-25T00:00:00Z	R	R	R	R
ERR2516351	WGS	PRJEB25999	SAMEA3390410	300121383	PAIRED	RANDOM	GENOMIC	Mycobacterium tuberculosis	ILLUMINA	2018-09-25T00:00:00Z	R	R	S	S
ERR2516363	WGS	PRJEB25999	SAMEA3392386	168464848	PAIRED	RANDOM	GENOMIC	Mycobacterium tuberculosis	ILLUMINA	2018-09-25T00:00:00Z	S	S	S	S
ERR2516370	WGS	PRJEB25999	SAMEA3392393	202619997	PAIRED	RANDOM	GENOMIC	Mycobacterium tuberculosis	ILLUMINA	2018-09-25T00:00:00Z	S	S	S	S
ERR2516378	WGS	PRJEB25999	SAMEA3392410	452620250	PAIRED	RANDOM	GENOMIC	Mycobacterium tuberculosis	ILLUMINA	2018-09-25T00:00:00Z	S	S	S	S
ERR2516383	WGS	PRJEB25999	SAMEA3392415	336151601	PAIRED	RANDOM	GENOMIC	Mycobacterium tuberculosis	ILLUMINA	2018-09-25T00:00:00Z	S	S	S	S
ERR2516402	WGS	PRJEB26000	SAMEA3392617	231326599	PAIRED	RANDOM	GENOMIC	Mycobacterium tuberculosis	ILLUMINA	2018-09-25T00:00:00Z	R	R	S	N/A
ERR2516415	WGS	PRJEB26000	SAMEA3392630	480812265	PAIRED	RANDOM	GENOMIC	Mycobacterium tuberculosis	ILLUMINA	2018-09-25T00:00:00Z	R	R	S	N/A
ERR2516420	WGS	PRJEB26000	SAMEA3392635	226599203	PAIRED	RANDOM	GENOMIC	Mycobacterium tuberculosis	ILLUMINA	2018-09-25T00:00:00Z	S	S	S	S
ERR2516422	WGS	PRJEB26000	SAMEA3392666	171500591	PAIRED	RANDOM	GENOMIC	Mycobacterium tuberculosis	ILLUMINA	2018-09-25T00:00:00Z	R	R	R	R
ERR2516427	WGS	PRJEB26000	SAMEA3392671	105948830	PAIRED	RANDOM	GENOMIC	Mycobacterium tuberculosis	ILLUMINA	2018-09-25T00:00:00Z	R	R	R	R
ERR2516438	WGS	PRJEB26000	SAMEA3393050	663427886	PAIRED	RANDOM	GENOMIC	Mycobacterium tuberculosis	ILLUMINA	2018-09-25T00:00:00Z	R	R	N/A	N/A
ERR2516445	WGS	PRJEB26000	SAMEA3400983	353573377	PAIRED	RANDOM	GENOMIC	Mycobacterium tuberculosis	ILLUMINA	2018-09-25T00:00:00Z	R	R	S	S
ERR2516447	WGS	PRJEB26000	SAMEA3400985	274311981	PAIRED	RANDOM	GENOMIC	Mycobacterium tuberculosis	ILLUMINA	2018-09-25T00:00:00Z	R	R	R	R
ERR2516452	WGS	PRJEB26000	SAMEA3400990	383813008	PAIRED	RANDOM	GENOMIC	Mycobacterium tuberculosis	ILLUMINA	2018-09-25T00:00:00Z	R	S	S	S
ERR2516453	WGS	PRJEB26000	SAMEA3400991	245419353	PAIRED	RANDOM	GENOMIC	Mycobacterium tuberculosis	ILLUMINA	2018-09-25T00:00:00Z	R	R	R	N/A
ERR2516456	WGS	PRJEB26000	SAMEA3400994	273519965	PAIRED	RANDOM	GENOMIC	Mycobacterium tuberculosis	ILLUMINA	2018-09-25T00:00:00Z	S	S	S	N/A
ERR2516464	WGS	PRJEB26000	SAMEA3401014	201099308	PAIRED	RANDOM	GENOMIC	Mycobacterium tuberculosis	ILLUMINA	2018-09-25T00:00:00Z	R	R	S	R
ERR2516469	WGS	PRJEB26000	SAMEA3401491	387579007	PAIRED	RANDOM	GENOMIC	Mycobacterium tuberculosis	ILLUMINA	2018-09-25T00:00:00Z	S	S	S	N/A
ERR2516478	WGS	PRJEB26000	SAMEA3401669	176248377	PAIRED	RANDOM	GENOMIC	Mycobacterium tuberculosis	ILLUMINA	2018-09-25T00:00:00Z	R	R	R	R
ERR2516482	WGS	PRJEB26000	SAMEA3401673	528478854	PAIRED	RANDOM	GENOMIC	Mycobacterium tuberculosis	ILLUMINA	2018-09-25T00:00:00Z	R	R	R	R
ERR2516487	WGS	PRJEB26000	SAMEA3401926	388048079	PAIRED	RANDOM	GENOMIC	Mycobacterium tuberculosis	ILLUMINA	2018-09-25T00:00:00Z	S	S	S	S
ERR2516494	WGS	PRJEB26000	SAMEA3401933	532505737	PAIRED	RANDOM	GENOMIC	Mycobacterium tuberculosis	ILLUMINA	2018-09-25T00:00:00Z	R	R	S	R
ERR2516505	WGS	PRJEB26000	SAMEA3401970	307826194	PAIRED	RANDOM	GENOMIC	Mycobacterium tuberculosis	ILLUMINA	2018-09-25T00:00:00Z	R	R	S	S
ERR2516509	WGS	PRJEB26000	SAMEA3401974	127273006	PAIRED	RANDOM	GENOMIC	Mycobacterium tuberculosis	ILLUMINA	2018-09-25T00:00:00Z	R	R	R	R
ERR2516513	WGS	PRJEB26000	SAMEA3402471	394620636	PAIRED	RANDOM	GENOMIC	Mycobacterium tuberculosis	ILLUMINA	2018-09-25T00:00:00Z	R	R	R	R
ERR2516529	WGS	PRJEB26000	SAMEA3402870	293475117	PAIRED	RANDOM	GENOMIC	Mycobacterium tuberculosis	ILLUMINA	2018-09-25T00:00:00Z	R	S	R	S
ERR2516532	WGS	PRJEB26000	SAMEA3402873	219555918	PAIRED	RANDOM	GENOMIC	Mycobacterium tuberculosis	ILLUMINA	2018-09-25T00:00:00Z	R	R	R	R
ERR2516534	WGS	PRJEB26000	SAMEA3402875	377621507	PAIRED	RANDOM	GENOMIC	Mycobacterium tuberculosis	ILLUMINA	2018-09-25T00:00:00Z	R	R	R	R
ERR2516543	WGS	PRJEB26000	SAMEA3402911	823355341	PAIRED	RANDOM	GENOMIC	Mycobacterium tuberculosis	ILLUMINA	2018-09-25T00:00:00Z	R	R	R	R
ERR2516544	WGS	PRJEB26000	SAMEA3402912	245526116	PAIRED	RANDOM	GENOMIC	Mycobacterium tuberculosis	ILLUMINA	2018-09-25T00:00:00Z	R	R	R	R
ERR2516546	WGS	PRJEB26000	SAMEA3402914	286451397	PAIRED	RANDOM	GENOMIC	Mycobacterium tuberculosis	ILLUMINA	2018-09-25T00:00:00Z	R	R	R	R
ERR2516560	WGS	PRJEB26000	SAMEA3402931	232866092	PAIRED	RANDOM	GENOMIC	Mycobacterium tuberculosis	ILLUMINA	2018-09-25T00:00:00Z	R	R	R	R
ERR2516562	WGS	PRJEB26000	SAMEA3402933	281077189	PAIRED	RANDOM	GENOMIC	Mycobacterium tuberculosis	ILLUMINA	2018-09-25T00:00:00Z	R	R	R	S
ERR2516563	WGS	PRJEB26000	SAMEA3402934	539570073	PAIRED	RANDOM	GENOMIC	Mycobacterium tuberculosis	ILLUMINA	2018-09-25T00:00:00Z	R	R	N/A	N/A
ERR2516184	WGS	PRJEB25999	SAMEA3357591	156581073	PAIRED	RANDOM	GENOMIC	Mycobacterium tuberculosis	ILLUMINA	2018-09-25T00:00:00Z	S	S	S	S
ERR2516204	WGS	PRJEB25999	SAMEA3359384	341566426	PAIRED	RANDOM	GENOMIC	Mycobacterium tuberculosis	ILLUMINA	2018-09-25T00:00:00Z	S	S	S	S
ERR2516218	WGS	PRJEB25999	SAMEA3360000	616055415	PAIRED	RANDOM	GENOMIC	Mycobacterium tuberculosis	ILLUMINA	2018-09-25T00:00:00Z	S	S	S	S
ERR2516221	WGS	PRJEB25999	SAMEA3360003	272207660	PAIRED	RANDOM	GENOMIC	Mycobacterium tuberculosis	ILLUMINA	2018-09-25T00:00:00Z	S	S	S	S
ERR2516227	WGS	PRJEB25999	SAMEA3360009	215276774	PAIRED	RANDOM	GENOMIC	Mycobacterium tuberculosis	ILLUMINA	2018-09-25T00:00:00Z	S	S	S	S
ERR2516229	WGS	PRJEB25999	SAMEA3360011	219122737	PAIRED	RANDOM	GENOMIC	Mycobacterium tuberculosis	ILLUMINA	2018-09-25T00:00:00Z	R	R	R	N/A
ERR2516230	WGS	PRJEB25999	SAMEA3360012	500331480	PAIRED	RANDOM	GENOMIC	Mycobacterium tuberculosis	ILLUMINA	2018-09-25T00:00:00Z	R	R	R	R
ERR2516231	WGS	PRJEB25999	SAMEA3360013	392959388	PAIRED	RANDOM	GENOMIC	Mycobacterium tuberculosis	ILLUMINA	2018-09-25T00:00:00Z	S	S	S	S
ERR2516234	WGS	PRJEB25999	SAMEA3366434	220885993	PAIRED	RANDOM	GENOMIC	Mycobacterium tuberculosis	ILLUMINA	2018-09-25T00:00:00Z	S	S	S	S
ERR2516239	WGS	PRJEB25999	SAMEA3367540	304455438	PAIRED	RANDOM	GENOMIC	Mycobacterium tuberculosis	ILLUMINA	2018-09-25T00:00:00Z	R	R	R	R
ERR2516245	WGS	PRJEB25999	SAMEA3367546	528328473	PAIRED	RANDOM	GENOMIC	Mycobacterium tuberculosis	ILLUMINA	2018-09-25T00:00:00Z	R	R	R	S
ERR2516246	WGS	PRJEB25999	SAMEA3367547	341520902	PAIRED	RANDOM	GENOMIC	Mycobacterium tuberculosis	ILLUMINA	2018-09-25T00:00:00Z	S	S	S	S
ERR2516251	WGS	PRJEB25999	SAMEA3367552	531734305	PAIRED	RANDOM	GENOMIC	Mycobacterium tuberculosis	ILLUMINA	2018-09-25T00:00:00Z	R	R	R	N/A
ERR2516253	WGS	PRJEB25999	SAMEA3367554	189769473	PAIRED	RANDOM	GENOMIC	Mycobacterium tuberculosis	ILLUMINA	2018-09-25T00:00:00Z	S	S	S	S
ERR2516254	WGS	PRJEB25999	SAMEA3367555	725951029	PAIRED	RANDOM	GENOMIC	Mycobacterium tuberculosis	ILLUMINA	2018-09-25T00:00:00Z	R	R	S	R
ERR2516268	WGS	PRJEB25999	SAMEA3368595	298982847	PAIRED	RANDOM	GENOMIC	Mycobacterium tuberculosis	ILLUMINA	2018-09-25T00:00:00Z	S	S	S	S
ERR2516277	WGS	PRJEB25999	SAMEA3369665	186070557	PAIRED	RANDOM	GENOMIC	Mycobacterium tuberculosis	ILLUMINA	2018-09-25T00:00:00Z	S	S	S	S
ERR2516280	WGS	PRJEB25999	SAMEA3369668	473977265	PAIRED	RANDOM	GENOMIC	Mycobacterium tuberculosis	ILLUMINA	2018-09-25T00:00:00Z	R	R	R	N/A
ERR2516285	WGS	PRJEB25999	SAMEA3369673	548117595	PAIRED	RANDOM	GENOMIC	Mycobacterium tuberculosis	ILLUMINA	2018-09-25T00:00:00Z	R	R	R	R
ERR2516290	WGS	PRJEB25999	SAMEA3374099	145881014	PAIRED	RANDOM	GENOMIC	Mycobacterium tuberculosis	ILLUMINA	2018-09-25T00:00:00Z	R	S	S	S
ERR2516298	WGS	PRJEB25999	SAMEA3374107	521187918	PAIRED	RANDOM	GENOMIC	Mycobacterium tuberculosis	ILLUMINA	2018-09-25T00:00:00Z	S	S	S	S
ERR2516299	WGS	PRJEB25999	SAMEA3374108	313175046	PAIRED	RANDOM	GENOMIC	Mycobacterium tuberculosis	ILLUMINA	2018-09-25T00:00:00Z	S	S	S	S
ERR2516307	WGS	PRJEB25999	SAMEA3375492	447023671	PAIRED	RANDOM	GENOMIC	Mycobacterium tuberculosis	ILLUMINA	2018-09-25T00:00:00Z	S	S	S	R
ERR2516308	WGS	PRJEB25999	SAMEA3375493	1188612515	PAIRED	RANDOM	GENOMIC	Mycobacterium tuberculosis	ILLUMINA	2018-09-25T00:00:00Z	R	R	R	R
ERR2516309	WGS	PRJEB25999	SAMEA3375494	456378308	PAIRED	RANDOM	GENOMIC	Mycobacterium tuberculosis	ILLUMINA	2018-09-25T00:00:00Z	S	S	S	S
ERR2516315	WGS	PRJEB25999	SAMEA3376853	415458135	PAIRED	RANDOM	GENOMIC	Mycobacterium tuberculosis	ILLUMINA	2018-09-25T00:00:00Z	S	S	S	S
ERR2516317	WGS	PRJEB25999	SAMEA3376855	328697100	PAIRED	RANDOM	GENOMIC	Mycobacterium tuberculosis	ILLUMINA	2018-09-25T00:00:00Z	S	S	S	S
ERR2516331	WGS	PRJEB25999	SAMEA3377752	442671428	PAIRED	RANDOM	GENOMIC	Mycobacterium tuberculosis	ILLUMINA	2018-09-25T00:00:00Z	S	S	S	S
ERR2516335	WGS	PRJEB25999	SAMEA3377907	412384692	PAIRED	RANDOM	GENOMIC	Mycobacterium tuberculosis	ILLUMINA	2018-09-25T00:00:00Z	S	S	S	R
ERR2516336	WGS	PRJEB25999	SAMEA3377908	567605439	PAIRED	RANDOM	GENOMIC	Mycobacterium tuberculosis	ILLUMINA	2018-09-25T00:00:00Z	R	R	R	R
ERR2516345	WGS	PRJEB25999	SAMEA3388831	925385131	PAIRED	RANDOM	GENOMIC	Mycobacterium tuberculosis	ILLUMINA	2018-09-25T00:00:00Z	R	R	S	R
ERR2516362	WGS	PRJEB25999	SAMEA3392385	463222082	PAIRED	RANDOM	GENOMIC	Mycobacterium tuberculosis	ILLUMINA	2018-09-25T00:00:00Z	S	S	S	S
ERR2516372	WGS	PRJEB25999	SAMEA3392395	475490459	PAIRED	RANDOM	GENOMIC	Mycobacterium tuberculosis	ILLUMINA	2018-09-25T00:00:00Z	S	S	S	S
ERR2516375	WGS	PRJEB25999	SAMEA3392407	686961086	PAIRED	RANDOM	GENOMIC	Mycobacterium tuberculosis	ILLUMINA	2018-09-25T00:00:00Z	R	R	R	S
ERR2516377	WGS	PRJEB25999	SAMEA3392409	610533357	PAIRED	RANDOM	GENOMIC	Mycobacterium tuberculosis	ILLUMINA	2018-09-25T00:00:00Z	R	R	S	S
ERR2516386	WGS	PRJEB25999	SAMEA3392504	573111331	PAIRED	RANDOM	GENOMIC	Mycobacterium tuberculosis	ILLUMINA	2018-09-25T00:00:00Z	S	S	S	S
ERR2516390	WGS	PRJEB25999	SAMEA3392508	185827395	PAIRED	RANDOM	GENOMIC	Mycobacterium tuberculosis	ILLUMINA	2018-09-25T00:00:00Z	R	R	R	N/A
ERR2516392	WGS	PRJEB25999	SAMEA3392510	283220778	PAIRED	RANDOM	GENOMIC	Mycobacterium tuberculosis	ILLUMINA	2018-09-25T00:00:00Z	R	R	S	S
ERR2516395	WGS	PRJEB25999	SAMEA3392513	367679190	PAIRED	RANDOM	GENOMIC	Mycobacterium tuberculosis	ILLUMINA	2018-09-25T00:00:00Z	S	S	S	S
ERR2516399	WGS	PRJEB25999	SAMEA3392613	611234407	PAIRED	RANDOM	GENOMIC	Mycobacterium tuberculosis	ILLUMINA	2018-09-25T00:00:00Z	R	R	R	R
ERR2516412	WGS	PRJEB26000	SAMEA3392627	434502720	PAIRED	RANDOM	GENOMIC	Mycobacterium tuberculosis	ILLUMINA	2018-09-25T00:00:00Z	R	R	R	S
ERR2516416	WGS	PRJEB26000	SAMEA3392631	122584737	PAIRED	RANDOM	GENOMIC	Mycobacterium tuberculosis	ILLUMINA	2018-09-25T00:00:00Z	R	R	R	N/A
ERR2516424	WGS	PRJEB26000	SAMEA3392668	162596657	PAIRED	RANDOM	GENOMIC	Mycobacterium tuberculosis	ILLUMINA	2018-09-25T00:00:00Z	R	R	R	R
ERR2516448	WGS	PRJEB26000	SAMEA3400986	263376991	PAIRED	RANDOM	GENOMIC	Mycobacterium tuberculosis	ILLUMINA	2018-09-25T00:00:00Z	R	R	S	S
ERR2516461	WGS	PRJEB26000	SAMEA3401011	401628205	PAIRED	RANDOM	GENOMIC	Mycobacterium tuberculosis	ILLUMINA	2018-09-25T00:00:00Z	R	R	S	S
ERR2516462	WGS	PRJEB26000	SAMEA3401012	644668129	PAIRED	RANDOM	GENOMIC	Mycobacterium tuberculosis	ILLUMINA	2018-09-25T00:00:00Z	R	R	R	R
ERR2516488	WGS	PRJEB26000	SAMEA3401927	135411838	PAIRED	RANDOM	GENOMIC	Mycobacterium tuberculosis	ILLUMINA	2018-09-25T00:00:00Z	R	R	S	S
ERR2516489	WGS	PRJEB26000	SAMEA3401928	288614680	PAIRED	RANDOM	GENOMIC	Mycobacterium tuberculosis	ILLUMINA	2018-09-25T00:00:00Z	R	R	S	S
ERR2516496	WGS	PRJEB26000	SAMEA3401935	185101412	PAIRED	RANDOM	GENOMIC	Mycobacterium tuberculosis	ILLUMINA	2018-09-25T00:00:00Z	R	R	R	R
ERR2516500	WGS	PRJEB26000	SAMEA3401965	153614915	PAIRED	RANDOM	GENOMIC	Mycobacterium tuberculosis	ILLUMINA	2018-09-25T00:00:00Z	R	R	R	R
ERR2516506	WGS	PRJEB26000	SAMEA3401971	314607336	PAIRED	RANDOM	GENOMIC	Mycobacterium tuberculosis	ILLUMINA	2018-09-25T00:00:00Z	R	R	R	S
ERR2516508	WGS	PRJEB26000	SAMEA3401973	111766589	PAIRED	RANDOM	GENOMIC	Mycobacterium tuberculosis	ILLUMINA	2018-09-25T00:00:00Z	R	R	R	R
ERR2516515	WGS	PRJEB26000	SAMEA3402473	460450811	PAIRED	RANDOM	GENOMIC	Mycobacterium tuberculosis	ILLUMINA	2018-09-25T00:00:00Z	S	S	S	S
ERR2516520	WGS	PRJEB26000	SAMEA3402851	185945469	PAIRED	RANDOM	GENOMIC	Mycobacterium tuberculosis	ILLUMINA	2018-09-25T00:00:00Z	S	S	S	S
ERR2516530	WGS	PRJEB26000	SAMEA3402871	494739163	PAIRED	RANDOM	GENOMIC	Mycobacterium tuberculosis	ILLUMINA	2018-09-25T00:00:00Z	S	S	S	N/A
ERR2516539	WGS	PRJEB26000	SAMEA3402907	480630695	PAIRED	RANDOM	GENOMIC	Mycobacterium tuberculosis	ILLUMINA	2018-09-25T00:00:00Z	R	R	R	S
ERR2516551	WGS	PRJEB26000	SAMEA3402922	346466305	PAIRED	RANDOM	GENOMIC	Mycobacterium tuberculosis	ILLUMINA	2018-09-25T00:00:00Z	R	R	S	S
ERR2516556	WGS	PRJEB26000	SAMEA3402927	439262992	PAIRED	RANDOM	GENOMIC	Mycobacterium tuberculosis	ILLUMINA	2018-09-25T00:00:00Z	R	R	S	S
ERR2509673	WGS	PRJEB25968	SAMEA1100844	713523323	PAIRED	RANDOM	GENOMIC	Mycobacterium tuberculosis	ILLUMINA	2018-09-25T00:00:00Z	S	S	S	S
ERR2509674	WGS	PRJEB25968	SAMEA1100845	321198203	PAIRED	RANDOM	GENOMIC	Mycobacterium tuberculosis	ILLUMINA	2018-09-25T00:00:00Z	S	S	S	S
ERR2509675	WGS	PRJEB25968	SAMEA1100846	255584984	PAIRED	RANDOM	GENOMIC	Mycobacterium tuberculosis	ILLUMINA	2018-09-25T00:00:00Z	S	S	S	S
ERR2509676	WGS	PRJEB25968	SAMEA1100847	200058621	PAIRED	RANDOM	GENOMIC	Mycobacterium tuberculosis	ILLUMINA	2018-09-25T00:00:00Z	S	S	S	S
ERR2509677	WGS	PRJEB25968	SAMEA1100848	217746835	PAIRED	RANDOM	GENOMIC	Mycobacterium tuberculosis	ILLUMINA	2018-09-25T00:00:00Z	S	S	S	S
ERR2509678	WGS	PRJEB25968	SAMEA1100849	221271787	PAIRED	RANDOM	GENOMIC	Mycobacterium tuberculosis	ILLUMINA	2018-09-25T00:00:00Z	S	S	S	S
ERR2509679	WGS	PRJEB25968	SAMEA1100850	200967740	PAIRED	RANDOM	GENOMIC	Mycobacterium tuberculosis	ILLUMINA	2018-09-25T00:00:00Z	S	S	S	S
ERR2509680	WGS	PRJEB25968	SAMEA1100851	577721735	PAIRED	RANDOM	GENOMIC	Mycobacterium tuberculosis	ILLUMINA	2018-09-25T00:00:00Z	S	S	S	S
ERR2509682	WGS	PRJEB25968	SAMEA1100853	220823580	PAIRED	RANDOM	GENOMIC	Mycobacterium tuberculosis	ILLUMINA	2018-09-25T00:00:00Z	S	S	S	S
ERR2509683	WGS	PRJEB25968	SAMEA1100854	231707010	PAIRED	RANDOM	GENOMIC	Mycobacterium tuberculosis	ILLUMINA	2018-09-25T00:00:00Z	S	S	S	S
ERR2509684	WGS	PRJEB25968	SAMEA1100860	167155917	PAIRED	RANDOM	GENOMIC	Mycobacterium tuberculosis	ILLUMINA	2018-09-25T00:00:00Z	R	S	S	S
ERR2509685	WGS	PRJEB25968	SAMEA1100883	261175032	PAIRED	RANDOM	GENOMIC	Mycobacterium tuberculosis	ILLUMINA	2018-09-25T00:00:00Z	S	S	S	S
ERR2509879	WGS	PRJEB25968	SAMEA1100887	226142058	PAIRED	RANDOM	GENOMIC	Mycobacterium tuberculosis	ILLUMINA	2018-09-25T00:00:00Z	S	S	S	S
ERR2509880	WGS	PRJEB25968	SAMEA1100855	199254961	PAIRED	RANDOM	GENOMIC	Mycobacterium tuberculosis	ILLUMINA	2018-09-25T00:00:00Z	S	S	S	S
ERR2509881	WGS	PRJEB25968	SAMEA1100856	240421373	PAIRED	RANDOM	GENOMIC	Mycobacterium tuberculosis	ILLUMINA	2018-09-25T00:00:00Z	S	S	S	S
ERR2509884	WGS	PRJEB25968	SAMEA1100862	276536665	PAIRED	RANDOM	GENOMIC	Mycobacterium tuberculosis	ILLUMINA	2018-09-25T00:00:00Z	R	R	N/A	S
ERR2509887	WGS	PRJEB25968	SAMEA1100868	173011003	PAIRED	RANDOM	GENOMIC	Mycobacterium tuberculosis	ILLUMINA	2018-09-25T00:00:00Z	R	S	S	S
ERR2509888	WGS	PRJEB25968	SAMEA1100870	228191869	PAIRED	RANDOM	GENOMIC	Mycobacterium tuberculosis	ILLUMINA	2018-09-25T00:00:00Z	S	S	S	S
ERR2509894	WGS	PRJEB25968	SAMEA1100881	190852756	PAIRED	RANDOM	GENOMIC	Mycobacterium tuberculosis	ILLUMINA	2018-09-25T00:00:00Z	S	S	S	S
ERR2509895	WGS	PRJEB25968	SAMEA1100882	367434789	PAIRED	RANDOM	GENOMIC	Mycobacterium tuberculosis	ILLUMINA	2018-09-25T00:00:00Z	S	S	S	S
ERR2509896	WGS	PRJEB25968	SAMEA1100885	378422822	PAIRED	RANDOM	GENOMIC	Mycobacterium tuberculosis	ILLUMINA	2018-09-25T00:00:00Z	S	S	S	S
ERR2510128	WGS	PRJEB25971	SAMEA1101271	292773736	PAIRED	RANDOM	GENOMIC	Mycobacterium tuberculosis	ILLUMINA	2018-09-25T00:00:00Z	S	R	N/A	N/A
ERR2510130	WGS	PRJEB25971	SAMEA1101273	360300962	PAIRED	RANDOM	GENOMIC	Mycobacterium tuberculosis	ILLUMINA	2018-09-25T00:00:00Z	R	S	N/A	N/A
ERR2510131	WGS	PRJEB25971	SAMEA1101274	391374287	PAIRED	RANDOM	GENOMIC	Mycobacterium tuberculosis	ILLUMINA	2018-09-25T00:00:00Z	R	S	N/A	N/A
ERR2510132	WGS	PRJEB25971	SAMEA1101275	366664130	PAIRED	RANDOM	GENOMIC	Mycobacterium tuberculosis	ILLUMINA	2018-09-25T00:00:00Z	R	R	N/A	N/A
ERR2510133	WGS	PRJEB25971	SAMEA1101276	334196439	PAIRED	RANDOM	GENOMIC	Mycobacterium tuberculosis	ILLUMINA	2018-09-25T00:00:00Z	R	R	N/A	N/A
ERR2510134	WGS	PRJEB25971	SAMEA1101277	354517588	PAIRED	RANDOM	GENOMIC	Mycobacterium tuberculosis	ILLUMINA	2018-09-25T00:00:00Z	R	S	N/A	N/A
ERR2510135	WGS	PRJEB25971	SAMEA1101278	282299589	PAIRED	RANDOM	GENOMIC	Mycobacterium tuberculosis	ILLUMINA	2018-09-25T00:00:00Z	R	R	N/A	N/A
ERR2510136	WGS	PRJEB25971	SAMEA1101279	292616031	PAIRED	RANDOM	GENOMIC	Mycobacterium tuberculosis	ILLUMINA	2018-09-25T00:00:00Z	R	R	N/A	N/A
ERR2510142	WGS	PRJEB25971	SAMEA1101285	336007454	PAIRED	RANDOM	GENOMIC	Mycobacterium tuberculosis	ILLUMINA	2018-09-25T00:00:00Z	R	S	N/A	N/A
ERR2510143	WGS	PRJEB25971	SAMEA1101286	426013095	PAIRED	RANDOM	GENOMIC	Mycobacterium tuberculosis	ILLUMINA	2018-09-25T00:00:00Z	S	S	N/A	N/A
ERR2510145	WGS	PRJEB25971	SAMEA1101288	289566421	PAIRED	RANDOM	GENOMIC	Mycobacterium tuberculosis	ILLUMINA	2018-09-25T00:00:00Z	S	R	N/A	N/A
ERR2510146	WGS	PRJEB25971	SAMEA1101289	407640591	PAIRED	RANDOM	GENOMIC	Mycobacterium tuberculosis	ILLUMINA	2018-09-25T00:00:00Z	R	R	N/A	N/A
ERR2510147	WGS	PRJEB25971	SAMEA1101290	390141090	PAIRED	RANDOM	GENOMIC	Mycobacterium tuberculosis	ILLUMINA	2018-09-25T00:00:00Z	R	S	N/A	N/A
ERR2510149	WGS	PRJEB25971	SAMEA1101292	331230102	PAIRED	RANDOM	GENOMIC	Mycobacterium tuberculosis	ILLUMINA	2018-09-25T00:00:00Z	R	S	N/A	N/A
ERR2510150	WGS	PRJEB25971	SAMEA1101293	293990414	PAIRED	RANDOM	GENOMIC	Mycobacterium tuberculosis	ILLUMINA	2018-09-25T00:00:00Z	S	R	N/A	N/A
ERR2510151	WGS	PRJEB25971	SAMEA1101294	378250509	PAIRED	RANDOM	GENOMIC	Mycobacterium tuberculosis	ILLUMINA	2018-09-25T00:00:00Z	S	S	N/A	N/A
ERR2510154	WGS	PRJEB25971	SAMEA1101297	631361943	PAIRED	RANDOM	GENOMIC	Mycobacterium tuberculosis	ILLUMINA	2018-09-25T00:00:00Z	R	R	N/A	N/A
ERR2510157	WGS	PRJEB25971	SAMEA1101300	416659582	PAIRED	RANDOM	GENOMIC	Mycobacterium tuberculosis	ILLUMINA	2018-09-25T00:00:00Z	S	S	N/A	N/A
ERR2510160	WGS	PRJEB25971	SAMEA1101303	282934059	PAIRED	RANDOM	GENOMIC	Mycobacterium tuberculosis	ILLUMINA	2018-09-25T00:00:00Z	R	R	N/A	N/A
ERR2510162	WGS	PRJEB25971	SAMEA1101305	406514755	PAIRED	RANDOM	GENOMIC	Mycobacterium tuberculosis	ILLUMINA	2018-09-25T00:00:00Z	R	S	N/A	N/A
ERR2510163	WGS	PRJEB25971	SAMEA1101306	381349424	PAIRED	RANDOM	GENOMIC	Mycobacterium tuberculosis	ILLUMINA	2018-09-25T00:00:00Z	R	S	N/A	N/A
ERR2510164	WGS	PRJEB25971	SAMEA1101307	345092461	PAIRED	RANDOM	GENOMIC	Mycobacterium tuberculosis	ILLUMINA	2018-09-25T00:00:00Z	R	R	N/A	N/A
ERR2510166	WGS	PRJEB25971	SAMEA1101309	397551876	PAIRED	RANDOM	GENOMIC	Mycobacterium tuberculosis	ILLUMINA	2018-09-25T00:00:00Z	R	S	N/A	N/A
ERR2510168	WGS	PRJEB25971	SAMEA1101311	375931475	PAIRED	RANDOM	GENOMIC	Mycobacterium tuberculosis	ILLUMINA	2018-09-25T00:00:00Z	R	R	N/A	N/A
ERR2510169	WGS	PRJEB25971	SAMEA1101312	478364541	PAIRED	RANDOM	GENOMIC	Mycobacterium tuberculosis	ILLUMINA	2018-09-25T00:00:00Z	S	R	N/A	N/A
ERR2510170	WGS	PRJEB25971	SAMEA1101317	260794651	PAIRED	RANDOM	GENOMIC	Mycobacterium tuberculosis	ILLUMINA	2018-09-25T00:00:00Z	R	R	N/A	N/A
ERR2510172	WGS	PRJEB25971	SAMEA1101326	350259790	PAIRED	RANDOM	GENOMIC	Mycobacterium tuberculosis	ILLUMINA	2018-09-25T00:00:00Z	S	R	N/A	N/A
ERR2510174	WGS	PRJEB25971	SAMEA1101328	464627114	PAIRED	RANDOM	GENOMIC	Mycobacterium tuberculosis	ILLUMINA	2018-09-25T00:00:00Z	R	R	N/A	N/A
ERR2510175	WGS	PRJEB25971	SAMEA1101329	386530158	PAIRED	RANDOM	GENOMIC	Mycobacterium tuberculosis	ILLUMINA	2018-09-25T00:00:00Z	R	R	N/A	N/A
ERR2510176	WGS	PRJEB25971	SAMEA1101330	329491128	PAIRED	RANDOM	GENOMIC	Mycobacterium tuberculosis	ILLUMINA	2018-09-25T00:00:00Z	S	S	N/A	N/A
ERR2510178	WGS	PRJEB25971	SAMEA1101333	295861173	PAIRED	RANDOM	GENOMIC	Mycobacterium tuberculosis	ILLUMINA	2018-09-25T00:00:00Z	S	S	N/A	N/A
ERR2510179	WGS	PRJEB25971	SAMEA1101334	370574804	PAIRED	RANDOM	GENOMIC	Mycobacterium tuberculosis	ILLUMINA	2018-09-25T00:00:00Z	R	S	N/A	N/A
ERR2510182	WGS	PRJEB25971	SAMEA1101337	393339836	PAIRED	RANDOM	GENOMIC	Mycobacterium tuberculosis	ILLUMINA	2018-09-25T00:00:00Z	S	R	N/A	N/A
ERR2510183	WGS	PRJEB25971	SAMEA1101338	399149047	PAIRED	RANDOM	GENOMIC	Mycobacterium tuberculosis	ILLUMINA	2018-09-25T00:00:00Z	S	S	N/A	N/A
ERR2510186	WGS	PRJEB25971	SAMEA1101363	438934309	PAIRED	RANDOM	GENOMIC	Mycobacterium tuberculosis	ILLUMINA	2018-09-25T00:00:00Z	S	S	N/A	N/A
ERR2510187	WGS	PRJEB25971	SAMEA1101364	305593872	PAIRED	RANDOM	GENOMIC	Mycobacterium tuberculosis	ILLUMINA	2018-09-25T00:00:00Z	R	R	N/A	N/A
ERR2510188	WGS	PRJEB25971	SAMEA1101365	341545468	PAIRED	RANDOM	GENOMIC	Mycobacterium tuberculosis	ILLUMINA	2018-09-25T00:00:00Z	R	R	N/A	N/A
ERR2510189	WGS	PRJEB25971	SAMEA1101366	418356202	PAIRED	RANDOM	GENOMIC	Mycobacterium tuberculosis	ILLUMINA	2018-09-25T00:00:00Z	R	R	N/A	N/A
ERR2510190	WGS	PRJEB25971	SAMEA1101367	288739084	PAIRED	RANDOM	GENOMIC	Mycobacterium tuberculosis	ILLUMINA	2018-09-25T00:00:00Z	R	R	N/A	N/A
ERR2510192	WGS	PRJEB25971	SAMEA1101369	371401423	PAIRED	RANDOM	GENOMIC	Mycobacterium tuberculosis	ILLUMINA	2018-09-25T00:00:00Z	R	S	N/A	N/A
ERR2510196	WGS	PRJEB25971	SAMEA1101373	306207567	PAIRED	RANDOM	GENOMIC	Mycobacterium tuberculosis	ILLUMINA	2018-09-25T00:00:00Z	R	R	N/A	N/A
ERR2510197	WGS	PRJEB25971	SAMEA1101374	760045620	PAIRED	RANDOM	GENOMIC	Mycobacterium tuberculosis	ILLUMINA	2018-09-25T00:00:00Z	S	R	N/A	N/A
ERR2510198	WGS	PRJEB25971	SAMEA1101375	356593060	PAIRED	RANDOM	GENOMIC	Mycobacterium tuberculosis	ILLUMINA	2018-09-25T00:00:00Z	R	S	N/A	N/A
ERR2510199	WGS	PRJEB25971	SAMEA1101376	370117652	PAIRED	RANDOM	GENOMIC	Mycobacterium tuberculosis	ILLUMINA	2018-09-25T00:00:00Z	R	R	N/A	N/A
ERR2510200	WGS	PRJEB25971	SAMEA1101377	418787209	PAIRED	RANDOM	GENOMIC	Mycobacterium tuberculosis	ILLUMINA	2018-09-25T00:00:00Z	R	S	N/A	N/A
ERR2510203	WGS	PRJEB25971	SAMEA1101380	410754002	PAIRED	RANDOM	GENOMIC	Mycobacterium tuberculosis	ILLUMINA	2018-09-25T00:00:00Z	R	S	N/A	N/A
ERR2510204	WGS	PRJEB25971	SAMEA1101381	436553864	PAIRED	RANDOM	GENOMIC	Mycobacterium tuberculosis	ILLUMINA	2018-09-25T00:00:00Z	R	S	N/A	N/A
ERR2510207	WGS	PRJEB25971	SAMEA1101384	299974695	PAIRED	RANDOM	GENOMIC	Mycobacterium tuberculosis	ILLUMINA	2018-09-25T00:00:00Z	R	S	N/A	N/A
ERR2510208	WGS	PRJEB25971	SAMEA1101385	277784909	PAIRED	RANDOM	GENOMIC	Mycobacterium tuberculosis	ILLUMINA	2018-09-25T00:00:00Z	R	S	N/A	N/A
ERR2510209	WGS	PRJEB25971	SAMEA1101386	441907761	PAIRED	RANDOM	GENOMIC	Mycobacterium tuberculosis	ILLUMINA	2018-09-25T00:00:00Z	R	S	N/A	N/A
ERR2510212	WGS	PRJEB25971	SAMEA1101389	418982260	PAIRED	RANDOM	GENOMIC	Mycobacterium tuberculosis	ILLUMINA	2018-09-25T00:00:00Z	S	R	N/A	N/A
ERR2510213	WGS	PRJEB25971	SAMEA1101390	441804549	PAIRED	RANDOM	GENOMIC	Mycobacterium tuberculosis	ILLUMINA	2018-09-25T00:00:00Z	R	S	N/A	N/A
ERR2510214	WGS	PRJEB25971	SAMEA1101391	329600174	PAIRED	RANDOM	GENOMIC	Mycobacterium tuberculosis	ILLUMINA	2018-09-25T00:00:00Z	S	R	N/A	N/A
ERR2510215	WGS	PRJEB25971	SAMEA1101392	394900855	PAIRED	RANDOM	GENOMIC	Mycobacterium tuberculosis	ILLUMINA	2018-09-25T00:00:00Z	R	R	N/A	N/A
ERR2510217	WGS	PRJEB25971	SAMEA1101394	275852146	PAIRED	RANDOM	GENOMIC	Mycobacterium tuberculosis	ILLUMINA	2018-09-25T00:00:00Z	R	R	N/A	N/A
ERR2510218	WGS	PRJEB25971	SAMEA1101395	387659174	PAIRED	RANDOM	GENOMIC	Mycobacterium tuberculosis	ILLUMINA	2018-09-25T00:00:00Z	R	R	N/A	N/A
ERR2510221	WGS	PRJEB25971	SAMEA1101398	286151530	PAIRED	RANDOM	GENOMIC	Mycobacterium tuberculosis	ILLUMINA	2018-09-25T00:00:00Z	R	R	N/A	N/A
ERR2510223	WGS	PRJEB25971	SAMEA1101428	341476183	PAIRED	RANDOM	GENOMIC	Mycobacterium tuberculosis	ILLUMINA	2018-09-25T00:00:00Z	R	S	N/A	N/A
ERR2510226	WGS	PRJEB25971	SAMEA1101431	440251551	PAIRED	RANDOM	GENOMIC	Mycobacterium tuberculosis	ILLUMINA	2018-09-25T00:00:00Z	S	R	N/A	N/A
ERR2510228	WGS	PRJEB25971	SAMEA1101433	450369080	PAIRED	RANDOM	GENOMIC	Mycobacterium tuberculosis	ILLUMINA	2018-09-25T00:00:00Z	S	R	N/A	N/A
ERR2510230	WGS	PRJEB25971	SAMEA1101435	459786563	PAIRED	RANDOM	GENOMIC	Mycobacterium tuberculosis	ILLUMINA	2018-09-25T00:00:00Z	R	S	N/A	N/A
ERR2510231	WGS	PRJEB25971	SAMEA1101436	277695942	PAIRED	RANDOM	GENOMIC	Mycobacterium tuberculosis	ILLUMINA	2018-09-25T00:00:00Z	S	R	N/A	N/A
ERR2510236	WGS	PRJEB25971	SAMEA1101441	283380608	PAIRED	RANDOM	GENOMIC	Mycobacterium tuberculosis	ILLUMINA	2018-09-25T00:00:00Z	R	S	N/A	N/A
ERR2510237	WGS	PRJEB25971	SAMEA1101442	422342485	PAIRED	RANDOM	GENOMIC	Mycobacterium tuberculosis	ILLUMINA	2018-09-25T00:00:00Z	R	S	N/A	N/A
ERR2510238	WGS	PRJEB25971	SAMEA1101443	289932343	PAIRED	RANDOM	GENOMIC	Mycobacterium tuberculosis	ILLUMINA	2018-09-25T00:00:00Z	R	R	N/A	N/A
ERR2510239	WGS	PRJEB25971	SAMEA1101444	407450966	PAIRED	RANDOM	GENOMIC	Mycobacterium tuberculosis	ILLUMINA	2018-09-25T00:00:00Z	S	S	N/A	N/A
ERR2510240	WGS	PRJEB25971	SAMEA1101445	428298976	PAIRED	RANDOM	GENOMIC	Mycobacterium tuberculosis	ILLUMINA	2018-09-25T00:00:00Z	R	S	N/A	N/A
ERR2510241	WGS	PRJEB25971	SAMEA1101446	345384743	PAIRED	RANDOM	GENOMIC	Mycobacterium tuberculosis	ILLUMINA	2018-09-25T00:00:00Z	R	S	N/A	N/A
ERR2510242	WGS	PRJEB25971	SAMEA1101447	410870511	PAIRED	RANDOM	GENOMIC	Mycobacterium tuberculosis	ILLUMINA	2018-09-25T00:00:00Z	R	R	N/A	N/A
ERR2510245	WGS	PRJEB25972	SAMEA1101450	249372076	PAIRED	RANDOM	GENOMIC	Mycobacterium tuberculosis	ILLUMINA	2018-09-25T00:00:00Z	R	R	R	S
ERR2510246	WGS	PRJEB25972	SAMEA1101451	228675500	PAIRED	RANDOM	GENOMIC	Mycobacterium tuberculosis	ILLUMINA	2018-09-25T00:00:00Z	R	R	R	R
ERR2510249	WGS	PRJEB25972	SAMEA1101454	90438484	PAIRED	RANDOM	GENOMIC	Mycobacterium tuberculosis	ILLUMINA	2018-09-25T00:00:00Z	R	R	R	S
ERR2510252	WGS	PRJEB25972	SAMEA1101457	84050426	PAIRED	RANDOM	GENOMIC	Mycobacterium tuberculosis	ILLUMINA	2018-09-25T00:00:00Z	R	R	R	R
ERR2510253	WGS	PRJEB25972	SAMEA1101458	92258407	PAIRED	RANDOM	GENOMIC	Mycobacterium tuberculosis	ILLUMINA	2018-09-25T00:00:00Z	S	R	S	S
ERR2510255	WGS	PRJEB25972	SAMEA1101491	209595206	PAIRED	RANDOM	GENOMIC	Mycobacterium tuberculosis	ILLUMINA	2018-09-25T00:00:00Z	S	S	S	S
ERR2510256	WGS	PRJEB25972	SAMEA1101492	104010321	PAIRED	RANDOM	GENOMIC	Mycobacterium tuberculosis	ILLUMINA	2018-09-25T00:00:00Z	R	R	R	S
ERR2510257	WGS	PRJEB25972	SAMEA1101499	137933751	PAIRED	RANDOM	GENOMIC	Mycobacterium tuberculosis	ILLUMINA	2018-09-25T00:00:00Z	R	R	R	S
ERR2510258	WGS	PRJEB25972	SAMEA1101500	56555642	PAIRED	RANDOM	GENOMIC	Mycobacterium tuberculosis	ILLUMINA	2018-09-25T00:00:00Z	S	S	S	S
ERR2510259	WGS	PRJEB25972	SAMEA1101501	61054631	PAIRED	RANDOM	GENOMIC	Mycobacterium tuberculosis	ILLUMINA	2018-09-25T00:00:00Z	S	S	S	S
ERR2510260	WGS	PRJEB25972	SAMEA1101502	114708108	PAIRED	RANDOM	GENOMIC	Mycobacterium tuberculosis	ILLUMINA	2018-09-25T00:00:00Z	R	R	R	S
ERR2510261	WGS	PRJEB25972	SAMEA1101503	71049818	PAIRED	RANDOM	GENOMIC	Mycobacterium tuberculosis	ILLUMINA	2018-09-25T00:00:00Z	S	S	S	S
ERR2510263	WGS	PRJEB25972	SAMEA1101505	370646716	PAIRED	RANDOM	GENOMIC	Mycobacterium tuberculosis	ILLUMINA	2018-09-25T00:00:00Z	S	S	S	S
ERR2510266	WGS	PRJEB25972	SAMEA1101508	94830997	PAIRED	RANDOM	GENOMIC	Mycobacterium tuberculosis	ILLUMINA	2018-09-25T00:00:00Z	R	R	S	S
ERR2510268	WGS	PRJEB25972	SAMEA1101510	87392701	PAIRED	RANDOM	GENOMIC	Mycobacterium tuberculosis	ILLUMINA	2018-09-25T00:00:00Z	S	S	S	N/A
ERR2510269	WGS	PRJEB25972	SAMEA1101511	251995176	PAIRED	RANDOM	GENOMIC	Mycobacterium tuberculosis	ILLUMINA	2018-09-25T00:00:00Z	S	S	S	S
ERR2510272	WGS	PRJEB25972	SAMEA1101514	108523336	PAIRED	RANDOM	GENOMIC	Mycobacterium tuberculosis	ILLUMINA	2018-09-25T00:00:00Z	R	R	R	S
ERR2510274	WGS	PRJEB25972	SAMEA1101516	298442920	PAIRED	RANDOM	GENOMIC	Mycobacterium tuberculosis	ILLUMINA	2018-09-25T00:00:00Z	R	R	S	S
ERR2510276	WGS	PRJEB25972	SAMEA1101518	213918313	PAIRED	RANDOM	GENOMIC	Mycobacterium tuberculosis	ILLUMINA	2018-09-25T00:00:00Z	S	S	S	S
ERR2510278	WGS	PRJEB25972	SAMEA1101520	232895718	PAIRED	RANDOM	GENOMIC	Mycobacterium tuberculosis	ILLUMINA	2018-09-25T00:00:00Z	R	S	R	S
ERR2510280	WGS	PRJEB25972	SAMEA1101524	80384847	PAIRED	RANDOM	GENOMIC	Mycobacterium tuberculosis	ILLUMINA	2018-09-25T00:00:00Z	R	R	R	S
ERR2510281	WGS	PRJEB25972	SAMEA1101525	210504640	PAIRED	RANDOM	GENOMIC	Mycobacterium tuberculosis	ILLUMINA	2018-09-25T00:00:00Z	S	S	S	S
ERR2510283	WGS	PRJEB25972	SAMEA1101527	248496489	PAIRED	RANDOM	GENOMIC	Mycobacterium tuberculosis	ILLUMINA	2018-09-25T00:00:00Z	R	S	N/A	S
ERR2510285	WGS	PRJEB25972	SAMEA1101529	236644682	PAIRED	RANDOM	GENOMIC	Mycobacterium tuberculosis	ILLUMINA	2018-09-25T00:00:00Z	R	R	S	R
ERR2510287	WGS	PRJEB25972	SAMEA1101531	49190219	PAIRED	RANDOM	GENOMIC	Mycobacterium tuberculosis	ILLUMINA	2018-09-25T00:00:00Z	S	S	S	S
ERR2510288	WGS	PRJEB25972	SAMEA1101532	165765055	PAIRED	RANDOM	GENOMIC	Mycobacterium tuberculosis	ILLUMINA	2018-09-25T00:00:00Z	S	S	N/A	S
ERR2510291	WGS	PRJEB25972	SAMEA1101535	167800132	PAIRED	RANDOM	GENOMIC	Mycobacterium tuberculosis	ILLUMINA	2018-09-25T00:00:00Z	R	R	S	S
ERR2510296	WGS	PRJEB25972	SAMEA1101540	218901739	PAIRED	RANDOM	GENOMIC	Mycobacterium tuberculosis	ILLUMINA	2018-09-25T00:00:00Z	R	R	S	S
ERR2510298	WGS	PRJEB25972	SAMEA1101542	89498556	PAIRED	RANDOM	GENOMIC	Mycobacterium tuberculosis	ILLUMINA	2018-09-25T00:00:00Z	R	R	S	S
ERR2510299	WGS	PRJEB25972	SAMEA1101543	184207837	PAIRED	RANDOM	GENOMIC	Mycobacterium tuberculosis	ILLUMINA	2018-09-25T00:00:00Z	R	R	R	R
ERR2510300	WGS	PRJEB25972	SAMEA1101544	311002720	PAIRED	RANDOM	GENOMIC	Mycobacterium tuberculosis	ILLUMINA	2018-09-25T00:00:00Z	R	R	R	R
ERR2510302	WGS	PRJEB25972	SAMEA1101546	166781354	PAIRED	RANDOM	GENOMIC	Mycobacterium tuberculosis	ILLUMINA	2018-09-25T00:00:00Z	R	R	S	S
ERR2510305	WGS	PRJEB25972	SAMEA1101549	317351688	PAIRED	RANDOM	GENOMIC	Mycobacterium tuberculosis	ILLUMINA	2018-09-25T00:00:00Z	R	R	R	R
ERR2510306	WGS	PRJEB25972	SAMEA1101550	256720446	PAIRED	RANDOM	GENOMIC	Mycobacterium tuberculosis	ILLUMINA	2018-09-25T00:00:00Z	R	R	R	S
ERR2510312	WGS	PRJEB25972	SAMEA1101556	121876004	PAIRED	RANDOM	GENOMIC	Mycobacterium tuberculosis	ILLUMINA	2018-09-25T00:00:00Z	R	R	R	R
ERR2510313	WGS	PRJEB25972	SAMEA1101557	140458819	PAIRED	RANDOM	GENOMIC	Mycobacterium tuberculosis	ILLUMINA	2018-09-25T00:00:00Z	R	R	R	S
ERR2510314	WGS	PRJEB25972	SAMEA1101558	235840076	PAIRED	RANDOM	GENOMIC	Mycobacterium tuberculosis	ILLUMINA	2018-09-25T00:00:00Z	S	S	S	N/A
ERR2510316	WGS	PRJEB25972	SAMEA1101586	111033917	PAIRED	RANDOM	GENOMIC	Mycobacterium tuberculosis	ILLUMINA	2018-09-25T00:00:00Z	R	R	R	R
ERR2510317	WGS	PRJEB25972	SAMEA1101587	289175281	PAIRED	RANDOM	GENOMIC	Mycobacterium tuberculosis	ILLUMINA	2018-09-25T00:00:00Z	R	R	R	R
ERR2510318	WGS	PRJEB25972	SAMEA1101588	43498556	PAIRED	RANDOM	GENOMIC	Mycobacterium tuberculosis	ILLUMINA	2018-09-25T00:00:00Z	R	R	S	R
ERR2510323	WGS	PRJEB25972	SAMEA1101593	86447880	PAIRED	RANDOM	GENOMIC	Mycobacterium tuberculosis	ILLUMINA	2018-09-25T00:00:00Z	S	S	S	S
ERR2510324	WGS	PRJEB25972	SAMEA1101594	114372418	PAIRED	RANDOM	GENOMIC	Mycobacterium tuberculosis	ILLUMINA	2018-09-25T00:00:00Z	R	R	R	R
ERR2510325	WGS	PRJEB25972	SAMEA1101595	122313823	PAIRED	RANDOM	GENOMIC	Mycobacterium tuberculosis	ILLUMINA	2018-09-25T00:00:00Z	S	S	S	S
ERR2510326	WGS	PRJEB25972	SAMEA1101596	117443365	PAIRED	RANDOM	GENOMIC	Mycobacterium tuberculosis	ILLUMINA	2018-09-25T00:00:00Z	R	R	R	S
ERR2510328	WGS	PRJEB25972	SAMEA1101598	107259684	PAIRED	RANDOM	GENOMIC	Mycobacterium tuberculosis	ILLUMINA	2018-09-25T00:00:00Z	S	S	S	S
ERR2510331	WGS	PRJEB25972	SAMEA1101601	224272522	PAIRED	RANDOM	GENOMIC	Mycobacterium tuberculosis	ILLUMINA	2018-09-25T00:00:00Z	R	S	N/A	S
ERR2510332	WGS	PRJEB25972	SAMEA1101602	155129287	PAIRED	RANDOM	GENOMIC	Mycobacterium tuberculosis	ILLUMINA	2018-09-25T00:00:00Z	S	S	S	S
ERR2510334	WGS	PRJEB25972	SAMEA1101604	197930346	PAIRED	RANDOM	GENOMIC	Mycobacterium tuberculosis	ILLUMINA	2018-09-25T00:00:00Z	S	S	S	S
ERR2510337	WGS	PRJEB25972	SAMEA1101607	203024563	PAIRED	RANDOM	GENOMIC	Mycobacterium tuberculosis	ILLUMINA	2018-09-25T00:00:00Z	S	S	S	S
ERR2510338	WGS	PRJEB25972	SAMEA1101608	128417409	PAIRED	RANDOM	GENOMIC	Mycobacterium tuberculosis	ILLUMINA	2018-09-25T00:00:00Z	R	R	R	R
ERR2510339	WGS	PRJEB25972	SAMEA1101609	86815586	PAIRED	RANDOM	GENOMIC	Mycobacterium tuberculosis	ILLUMINA	2018-09-25T00:00:00Z	S	S	S	S
ERR2510341	WGS	PRJEB25972	SAMEA1101611	109480308	PAIRED	RANDOM	GENOMIC	Mycobacterium tuberculosis	ILLUMINA	2018-09-25T00:00:00Z	R	R	R	R
ERR2510342	WGS	PRJEB25972	SAMEA1101612	92240535	PAIRED	RANDOM	GENOMIC	Mycobacterium tuberculosis	ILLUMINA	2018-09-25T00:00:00Z	R	R	R	R
ERR2510344	WGS	PRJEB25972	SAMEA1101614	264438897	PAIRED	RANDOM	GENOMIC	Mycobacterium tuberculosis	ILLUMINA	2018-09-25T00:00:00Z	S	S	S	S
ERR2510345	WGS	PRJEB25972	SAMEA1101615	261045575	PAIRED	RANDOM	GENOMIC	Mycobacterium tuberculosis	ILLUMINA	2018-09-25T00:00:00Z	S	S	S	N/A
ERR2510346	WGS	PRJEB25972	SAMEA1101616	134699732	PAIRED	RANDOM	GENOMIC	Mycobacterium tuberculosis	ILLUMINA	2018-09-25T00:00:00Z	S	S	S	S
ERR2510348	WGS	PRJEB25972	SAMEA1101618	87846688	PAIRED	RANDOM	GENOMIC	Mycobacterium tuberculosis	ILLUMINA	2018-09-25T00:00:00Z	S	S	S	S
ERR2510349	WGS	PRJEB25972	SAMEA1101619	137297564	PAIRED	RANDOM	GENOMIC	Mycobacterium tuberculosis	ILLUMINA	2018-09-25T00:00:00Z	R	S	S	S
ERR2510351	WGS	PRJEB25972	SAMEA1101621	57033587	PAIRED	RANDOM	GENOMIC	Mycobacterium tuberculosis	ILLUMINA	2018-09-25T00:00:00Z	R	R	S	R
ERR2510356	WGS	PRJEB25972	SAMEA1101627	166876417	PAIRED	RANDOM	GENOMIC	Mycobacterium tuberculosis	ILLUMINA	2018-09-25T00:00:00Z	R	R	R	S
ERR2510358	WGS	PRJEB25972	SAMEA1101629	111280316	PAIRED	RANDOM	GENOMIC	Mycobacterium tuberculosis	ILLUMINA	2018-09-25T00:00:00Z	R	R	R	R
ERR2510359	WGS	PRJEB25972	SAMEA1101630	159213983	PAIRED	RANDOM	GENOMIC	Mycobacterium tuberculosis	ILLUMINA	2018-09-25T00:00:00Z	S	S	S	S
ERR2510360	WGS	PRJEB25972	SAMEA1101631	208347210	PAIRED	RANDOM	GENOMIC	Mycobacterium tuberculosis	ILLUMINA	2018-09-25T00:00:00Z	R	R	R	R
ERR2510365	WGS	PRJEB25972	SAMEA1101660	76937305	PAIRED	RANDOM	GENOMIC	Mycobacterium tuberculosis	ILLUMINA	2018-09-25T00:00:00Z	R	R	R	S
ERR2510366	WGS	PRJEB25972	SAMEA1101661	53673060	PAIRED	RANDOM	GENOMIC	Mycobacterium tuberculosis	ILLUMINA	2018-09-25T00:00:00Z	R	R	R	R
ERR2510367	WGS	PRJEB25972	SAMEA1101662	214008008	PAIRED	RANDOM	GENOMIC	Mycobacterium tuberculosis	ILLUMINA	2018-09-25T00:00:00Z	S	S	S	S
ERR2510368	WGS	PRJEB25972	SAMEA1101663	107108904	PAIRED	RANDOM	GENOMIC	Mycobacterium tuberculosis	ILLUMINA	2018-09-25T00:00:00Z	R	R	R	R
ERR2510369	WGS	PRJEB25972	SAMEA1101665	78286693	PAIRED	RANDOM	GENOMIC	Mycobacterium tuberculosis	ILLUMINA	2018-09-25T00:00:00Z	R	R	R	S
ERR2510370	WGS	PRJEB25972	SAMEA1101666	45628062	PAIRED	RANDOM	GENOMIC	Mycobacterium tuberculosis	ILLUMINA	2018-09-25T00:00:00Z	R	R	R	S
ERR2510371	WGS	PRJEB25972	SAMEA1101667	112555452	PAIRED	RANDOM	GENOMIC	Mycobacterium tuberculosis	ILLUMINA	2018-09-25T00:00:00Z	S	S	S	S
ERR2510373	WGS	PRJEB25972	SAMEA1101670	206188902	PAIRED	RANDOM	GENOMIC	Mycobacterium tuberculosis	ILLUMINA	2018-09-25T00:00:00Z	R	R	R	S
ERR2510374	WGS	PRJEB25972	SAMEA1101671	146709617	PAIRED	RANDOM	GENOMIC	Mycobacterium tuberculosis	ILLUMINA	2018-09-25T00:00:00Z	R	S	N/A	S
ERR2510375	WGS	PRJEB25972	SAMEA1101672	185700095	PAIRED	RANDOM	GENOMIC	Mycobacterium tuberculosis	ILLUMINA	2018-09-25T00:00:00Z	S	S	S	S
ERR2510376	WGS	PRJEB25972	SAMEA1101673	46992027	PAIRED	RANDOM	GENOMIC	Mycobacterium tuberculosis	ILLUMINA	2018-09-25T00:00:00Z	R	R	R	S
ERR2510377	WGS	PRJEB25972	SAMEA1101674	65984959	PAIRED	RANDOM	GENOMIC	Mycobacterium tuberculosis	ILLUMINA	2018-09-25T00:00:00Z	R	R	R	R
ERR2510378	WGS	PRJEB25972	SAMEA1101675	83570387	PAIRED	RANDOM	GENOMIC	Mycobacterium tuberculosis	ILLUMINA	2018-09-25T00:00:00Z	R	R	R	S
ERR2510379	WGS	PRJEB25972	SAMEA1101676	117151884	PAIRED	RANDOM	GENOMIC	Mycobacterium tuberculosis	ILLUMINA	2018-09-25T00:00:00Z	S	S	S	S
ERR2510380	WGS	PRJEB25972	SAMEA1101677	88742265	PAIRED	RANDOM	GENOMIC	Mycobacterium tuberculosis	ILLUMINA	2018-09-25T00:00:00Z	S	S	S	S
ERR2510381	WGS	PRJEB25972	SAMEA1101678	71434053	PAIRED	RANDOM	GENOMIC	Mycobacterium tuberculosis	ILLUMINA	2018-09-25T00:00:00Z	R	R	R	S
ERR2510382	WGS	PRJEB25972	SAMEA1101679	62653131	PAIRED	RANDOM	GENOMIC	Mycobacterium tuberculosis	ILLUMINA	2018-09-25T00:00:00Z	S	S	S	S
ERR2510383	WGS	PRJEB25972	SAMEA1101680	55318145	PAIRED	RANDOM	GENOMIC	Mycobacterium tuberculosis	ILLUMINA	2018-09-25T00:00:00Z	R	R	R	N/A
ERR2510385	WGS	PRJEB25972	SAMEA1101682	208203023	PAIRED	RANDOM	GENOMIC	Mycobacterium tuberculosis	ILLUMINA	2018-09-25T00:00:00Z	R	R	R	R
ERR2510386	WGS	PRJEB25972	SAMEA1101683	65149676	PAIRED	RANDOM	GENOMIC	Mycobacterium tuberculosis	ILLUMINA	2018-09-25T00:00:00Z	R	R	S	S
ERR2510390	WGS	PRJEB25972	SAMEA1101688	138759061	PAIRED	RANDOM	GENOMIC	Mycobacterium tuberculosis	ILLUMINA	2018-09-25T00:00:00Z	R	R	R	S
ERR2510391	WGS	PRJEB25972	SAMEA1101689	81216737	PAIRED	RANDOM	GENOMIC	Mycobacterium tuberculosis	ILLUMINA	2018-09-25T00:00:00Z	R	R	R	S
ERR2510392	WGS	PRJEB25972	SAMEA1101690	78166615	PAIRED	RANDOM	GENOMIC	Mycobacterium tuberculosis	ILLUMINA	2018-09-25T00:00:00Z	R	R	R	R
ERR2510393	WGS	PRJEB25972	SAMEA1101691	89619162	PAIRED	RANDOM	GENOMIC	Mycobacterium tuberculosis	ILLUMINA	2018-09-25T00:00:00Z	R	R	R	R
ERR2510398	WGS	PRJEB25972	SAMEA1101696	57030180	PAIRED	RANDOM	GENOMIC	Mycobacterium tuberculosis	ILLUMINA	2018-09-25T00:00:00Z	R	R	R	R
ERR2510399	WGS	PRJEB25972	SAMEA1101697	183012594	PAIRED	RANDOM	GENOMIC	Mycobacterium tuberculosis	ILLUMINA	2018-09-25T00:00:00Z	R	R	R	R
ERR2510401	WGS	PRJEB25972	SAMEA1101699	179885528	PAIRED	RANDOM	GENOMIC	Mycobacterium tuberculosis	ILLUMINA	2018-09-25T00:00:00Z	R	R	S	S
ERR2510402	WGS	PRJEB25972	SAMEA1101700	72127874	PAIRED	RANDOM	GENOMIC	Mycobacterium tuberculosis	ILLUMINA	2018-09-25T00:00:00Z	R	R	R	S
ERR2510403	WGS	PRJEB25972	SAMEA1101701	80910532	PAIRED	RANDOM	GENOMIC	Mycobacterium tuberculosis	ILLUMINA	2018-09-25T00:00:00Z	R	R	R	R
ERR2510404	WGS	PRJEB25972	SAMEA1101702	48067570	PAIRED	RANDOM	GENOMIC	Mycobacterium tuberculosis	ILLUMINA	2018-09-25T00:00:00Z	R	R	R	S
ERR2510405	WGS	PRJEB25972	SAMEA1101703	114140127	PAIRED	RANDOM	GENOMIC	Mycobacterium tuberculosis	ILLUMINA	2018-09-25T00:00:00Z	R	R	R	R
ERR2510406	WGS	PRJEB25972	SAMEA1101704	62340946	PAIRED	RANDOM	GENOMIC	Mycobacterium tuberculosis	ILLUMINA	2018-09-25T00:00:00Z	R	R	S	S
ERR2510409	WGS	PRJEB25972	SAMEA1101707	120313034	PAIRED	RANDOM	GENOMIC	Mycobacterium tuberculosis	ILLUMINA	2018-09-25T00:00:00Z	R	R	S	S
ERR2510412	WGS	PRJEB25972	SAMEA1101710	128476345	PAIRED	RANDOM	GENOMIC	Mycobacterium tuberculosis	ILLUMINA	2018-09-25T00:00:00Z	R	R	S	S
ERR2510415	WGS	PRJEB25972	SAMEA1101713	56806754	PAIRED	RANDOM	GENOMIC	Mycobacterium tuberculosis	ILLUMINA	2018-09-25T00:00:00Z	R	R	R	S
ERR2510418	WGS	PRJEB25972	SAMEA1101716	96421124	PAIRED	RANDOM	GENOMIC	Mycobacterium tuberculosis	ILLUMINA	2018-09-25T00:00:00Z	R	R	R	R
ERR2510419	WGS	PRJEB25972	SAMEA1101717	93076233	PAIRED	RANDOM	GENOMIC	Mycobacterium tuberculosis	ILLUMINA	2018-09-25T00:00:00Z	R	R	R	R
ERR2510420	WGS	PRJEB25972	SAMEA1101718	54475066	PAIRED	RANDOM	GENOMIC	Mycobacterium tuberculosis	ILLUMINA	2018-09-25T00:00:00Z	R	R	N/A	S
ERR2510421	WGS	PRJEB25972	SAMEA1101719	98173205	PAIRED	RANDOM	GENOMIC	Mycobacterium tuberculosis	ILLUMINA	2018-09-25T00:00:00Z	R	R	R	R
ERR2510423	WGS	PRJEB25972	SAMEA1101721	190591292	PAIRED	RANDOM	GENOMIC	Mycobacterium tuberculosis	ILLUMINA	2018-09-25T00:00:00Z	R	R	R	R
ERR2510424	WGS	PRJEB25972	SAMEA1101722	152703674	PAIRED	RANDOM	GENOMIC	Mycobacterium tuberculosis	ILLUMINA	2018-09-25T00:00:00Z	R	R	R	S
ERR2510426	WGS	PRJEB25972	SAMEA1101724	137735841	PAIRED	RANDOM	GENOMIC	Mycobacterium tuberculosis	ILLUMINA	2018-09-25T00:00:00Z	R	R	R	S
ERR2510428	WGS	PRJEB25972	SAMEA1101726	111228430	PAIRED	RANDOM	GENOMIC	Mycobacterium tuberculosis	ILLUMINA	2018-09-25T00:00:00Z	R	R	R	S
ERR2510429	WGS	PRJEB25972	SAMEA1101727	129997314	PAIRED	RANDOM	GENOMIC	Mycobacterium tuberculosis	ILLUMINA	2018-09-25T00:00:00Z	R	R	R	R
ERR2510433	WGS	PRJEB25972	SAMEA1101731	107473056	PAIRED	RANDOM	GENOMIC	Mycobacterium tuberculosis	ILLUMINA	2018-09-25T00:00:00Z	R	R	S	R
ERR2510434	WGS	PRJEB25972	SAMEA1101732	156125819	PAIRED	RANDOM	GENOMIC	Mycobacterium tuberculosis	ILLUMINA	2018-09-25T00:00:00Z	R	R	R	R
ERR2510436	WGS	PRJEB25972	SAMEA1101734	168647895	PAIRED	RANDOM	GENOMIC	Mycobacterium tuberculosis	ILLUMINA	2018-09-25T00:00:00Z	R	R	S	S
ERR2510437	WGS	PRJEB25972	SAMEA1101735	75708746	PAIRED	RANDOM	GENOMIC	Mycobacterium tuberculosis	ILLUMINA	2018-09-25T00:00:00Z	R	R	R	S
ERR2510439	WGS	PRJEB25972	SAMEA1101737	150074685	PAIRED	RANDOM	GENOMIC	Mycobacterium tuberculosis	ILLUMINA	2018-09-25T00:00:00Z	R	R	S	S
ERR2510440	WGS	PRJEB25972	SAMEA1101738	129287120	PAIRED	RANDOM	GENOMIC	Mycobacterium tuberculosis	ILLUMINA	2018-09-25T00:00:00Z	R	R	R	R
ERR2510442	WGS	PRJEB25972	SAMEA1101740	76447926	PAIRED	RANDOM	GENOMIC	Mycobacterium tuberculosis	ILLUMINA	2018-09-25T00:00:00Z	R	R	R	R
ERR2510444	WGS	PRJEB25972	SAMEA1101742	119313474	PAIRED	RANDOM	GENOMIC	Mycobacterium tuberculosis	ILLUMINA	2018-09-25T00:00:00Z	S	S	S	S
ERR2510445	WGS	PRJEB25972	SAMEA1101743	182199610	PAIRED	RANDOM	GENOMIC	Mycobacterium tuberculosis	ILLUMINA	2018-09-25T00:00:00Z	R	R	R	S
ERR2510446	WGS	PRJEB25972	SAMEA1101744	77990597	PAIRED	RANDOM	GENOMIC	Mycobacterium tuberculosis	ILLUMINA	2018-09-25T00:00:00Z	R	S	S	S
ERR2510447	WGS	PRJEB25972	SAMEA1101745	209358453	PAIRED	RANDOM	GENOMIC	Mycobacterium tuberculosis	ILLUMINA	2018-09-25T00:00:00Z	R	S	S	S
ERR2510449	WGS	PRJEB25972	SAMEA1101747	147234926	PAIRED	RANDOM	GENOMIC	Mycobacterium tuberculosis	ILLUMINA	2018-09-25T00:00:00Z	R	R	S	R
ERR2510450	WGS	PRJEB25972	SAMEA1101748	147729628	PAIRED	RANDOM	GENOMIC	Mycobacterium tuberculosis	ILLUMINA	2018-09-25T00:00:00Z	R	R	R	S
ERR2510451	WGS	PRJEB25972	SAMEA1101749	119337339	PAIRED	RANDOM	GENOMIC	Mycobacterium tuberculosis	ILLUMINA	2018-09-25T00:00:00Z	R	R	R	S
ERR2510452	WGS	PRJEB25972	SAMEA1101750	184222846	PAIRED	RANDOM	GENOMIC	Mycobacterium tuberculosis	ILLUMINA	2018-09-25T00:00:00Z	R	R	S	S
ERR2510453	WGS	PRJEB25972	SAMEA1101751	98480966	PAIRED	RANDOM	GENOMIC	Mycobacterium tuberculosis	ILLUMINA	2018-09-25T00:00:00Z	R	R	R	S
ERR2510454	WGS	PRJEB25972	SAMEA1101752	196119786	PAIRED	RANDOM	GENOMIC	Mycobacterium tuberculosis	ILLUMINA	2018-09-25T00:00:00Z	R	R	N/A	S
ERR2510456	WGS	PRJEB25972	SAMEA1101754	100684990	PAIRED	RANDOM	GENOMIC	Mycobacterium tuberculosis	ILLUMINA	2018-09-25T00:00:00Z	R	R	N/A	R
ERR2510457	WGS	PRJEB25972	SAMEA1101755	74652326	PAIRED	RANDOM	GENOMIC	Mycobacterium tuberculosis	ILLUMINA	2018-09-25T00:00:00Z	R	R	R	S
ERR2510458	WGS	PRJEB25972	SAMEA1101756	91838256	PAIRED	RANDOM	GENOMIC	Mycobacterium tuberculosis	ILLUMINA	2018-09-25T00:00:00Z	R	R	R	R
ERR2510459	WGS	PRJEB25972	SAMEA1101757	178246812	PAIRED	RANDOM	GENOMIC	Mycobacterium tuberculosis	ILLUMINA	2018-09-25T00:00:00Z	R	R	R	R
ERR2510461	WGS	PRJEB25972	SAMEA1101759	79200996	PAIRED	RANDOM	GENOMIC	Mycobacterium tuberculosis	ILLUMINA	2018-09-25T00:00:00Z	R	R	R	R
ERR2510464	WGS	PRJEB25972	SAMEA1101762	109308509	PAIRED	RANDOM	GENOMIC	Mycobacterium tuberculosis	ILLUMINA	2018-09-25T00:00:00Z	R	R	R	S
ERR2510465	WGS	PRJEB25972	SAMEA1101763	124093131	PAIRED	RANDOM	GENOMIC	Mycobacterium tuberculosis	ILLUMINA	2018-09-25T00:00:00Z	R	R	R	S
ERR2510467	WGS	PRJEB25972	SAMEA1101766	98196905	PAIRED	RANDOM	GENOMIC	Mycobacterium tuberculosis	ILLUMINA	2018-09-25T00:00:00Z	R	R	R	S
ERR2510468	WGS	PRJEB25972	SAMEA1101767	140021468	PAIRED	RANDOM	GENOMIC	Mycobacterium tuberculosis	ILLUMINA	2018-09-25T00:00:00Z	S	S	S	S
ERR2510470	WGS	PRJEB25972	SAMEA1101769	229333872	PAIRED	RANDOM	GENOMIC	Mycobacterium tuberculosis	ILLUMINA	2018-09-25T00:00:00Z	R	R	S	S
ERR2510472	WGS	PRJEB25972	SAMEA1101771	97204283	PAIRED	RANDOM	GENOMIC	Mycobacterium tuberculosis	ILLUMINA	2018-09-25T00:00:00Z	R	R	R	S
ERR2510473	WGS	PRJEB25972	SAMEA1101772	152979003	PAIRED	RANDOM	GENOMIC	Mycobacterium tuberculosis	ILLUMINA	2018-09-25T00:00:00Z	R	R	R	S
ERR2510477	WGS	PRJEB25972	SAMEA1101777	185399950	PAIRED	RANDOM	GENOMIC	Mycobacterium tuberculosis	ILLUMINA	2018-09-25T00:00:00Z	R	R	R	S
ERR2510480	WGS	PRJEB25972	SAMEA1101781	88754843	PAIRED	RANDOM	GENOMIC	Mycobacterium tuberculosis	ILLUMINA	2018-09-25T00:00:00Z	R	R	R	R
ERR2510481	WGS	PRJEB25972	SAMEA1101783	154743511	PAIRED	RANDOM	GENOMIC	Mycobacterium tuberculosis	ILLUMINA	2018-09-25T00:00:00Z	R	R	S	S
ERR2510482	WGS	PRJEB25972	SAMEA1101784	58671512	PAIRED	RANDOM	GENOMIC	Mycobacterium tuberculosis	ILLUMINA	2018-09-25T00:00:00Z	R	R	R	R
ERR2510483	WGS	PRJEB25972	SAMEA1101785	224020713	PAIRED	RANDOM	GENOMIC	Mycobacterium tuberculosis	ILLUMINA	2018-09-25T00:00:00Z	R	R	R	S
ERR2510485	WGS	PRJEB25972	SAMEA1101787	139828950	PAIRED	RANDOM	GENOMIC	Mycobacterium tuberculosis	ILLUMINA	2018-09-25T00:00:00Z	R	R	S	S
ERR2510487	WGS	PRJEB25972	SAMEA1101789	219547729	PAIRED	RANDOM	GENOMIC	Mycobacterium tuberculosis	ILLUMINA	2018-09-25T00:00:00Z	R	R	R	R
ERR2510488	WGS	PRJEB25972	SAMEA1101790	143670651	PAIRED	RANDOM	GENOMIC	Mycobacterium tuberculosis	ILLUMINA	2018-09-25T00:00:00Z	R	R	R	S
ERR2510490	WGS	PRJEB25972	SAMEA1101792	176261719	PAIRED	RANDOM	GENOMIC	Mycobacterium tuberculosis	ILLUMINA	2018-09-25T00:00:00Z	R	R	R	S
ERR2510492	WGS	PRJEB25972	SAMEA1101795	72005028	PAIRED	RANDOM	GENOMIC	Mycobacterium tuberculosis	ILLUMINA	2018-09-25T00:00:00Z	R	R	R	R
ERR2510495	WGS	PRJEB25972	SAMEA1101800	176689247	PAIRED	RANDOM	GENOMIC	Mycobacterium tuberculosis	ILLUMINA	2018-09-25T00:00:00Z	R	R	S	S
ERR2510496	WGS	PRJEB25972	SAMEA1101802	165783753	PAIRED	RANDOM	GENOMIC	Mycobacterium tuberculosis	ILLUMINA	2018-09-25T00:00:00Z	R	R	N/A	R
ERR2510497	WGS	PRJEB25972	SAMEA1101803	229709227	PAIRED	RANDOM	GENOMIC	Mycobacterium tuberculosis	ILLUMINA	2018-09-25T00:00:00Z	R	R	S	R
ERR2510498	WGS	PRJEB25972	SAMEA1101805	80526224	PAIRED	RANDOM	GENOMIC	Mycobacterium tuberculosis	ILLUMINA	2018-09-25T00:00:00Z	S	R	S	S
ERR2510500	WGS	PRJEB25972	SAMEA1101808	92421235	PAIRED	RANDOM	GENOMIC	Mycobacterium tuberculosis	ILLUMINA	2018-09-25T00:00:00Z	R	R	R	S
ERR2510502	WGS	PRJEB25972	SAMEA1101813	88265629	PAIRED	RANDOM	GENOMIC	Mycobacterium tuberculosis	ILLUMINA	2018-09-25T00:00:00Z	R	R	S	R
ERR2510503	WGS	PRJEB25972	SAMEA1101814	182509077	PAIRED	RANDOM	GENOMIC	Mycobacterium tuberculosis	ILLUMINA	2018-09-25T00:00:00Z	R	R	S	R
ERR2510507	WGS	PRJEB25972	SAMEA1101818	186751747	PAIRED	RANDOM	GENOMIC	Mycobacterium tuberculosis	ILLUMINA	2018-09-25T00:00:00Z	R	R	R	S
ERR2510509	WGS	PRJEB25972	SAMEA1101826	47077108	PAIRED	RANDOM	GENOMIC	Mycobacterium tuberculosis	ILLUMINA	2018-09-25T00:00:00Z	R	R	R	R
ERR2510510	WGS	PRJEB25972	SAMEA1101833	190171704	PAIRED	RANDOM	GENOMIC	Mycobacterium tuberculosis	ILLUMINA	2018-09-25T00:00:00Z	R	R	R	R
ERR2510511	WGS	PRJEB25972	SAMEA1101834	143959506	PAIRED	RANDOM	GENOMIC	Mycobacterium tuberculosis	ILLUMINA	2018-09-25T00:00:00Z	R	R	R	S
ERR2510512	WGS	PRJEB25972	SAMEA1101835	122650418	PAIRED	RANDOM	GENOMIC	Mycobacterium tuberculosis	ILLUMINA	2018-09-25T00:00:00Z	R	R	S	R
ERR2510514	WGS	PRJEB25972	SAMEA1101837	46564437	PAIRED	RANDOM	GENOMIC	Mycobacterium tuberculosis	ILLUMINA	2018-09-25T00:00:00Z	R	R	R	S
ERR2510516	WGS	PRJEB25972	SAMEA1101839	144509231	PAIRED	RANDOM	GENOMIC	Mycobacterium tuberculosis	ILLUMINA	2018-09-25T00:00:00Z	R	R	S	S
ERR2510517	WGS	PRJEB25972	SAMEA1101840	141275655	PAIRED	RANDOM	GENOMIC	Mycobacterium tuberculosis	ILLUMINA	2018-09-25T00:00:00Z	R	R	R	R
ERR2510518	WGS	PRJEB25972	SAMEA1101876	104744633	PAIRED	RANDOM	GENOMIC	Mycobacterium tuberculosis	ILLUMINA	2018-09-25T00:00:00Z	R	R	S	S
ERR2510526	WGS	PRJEB25972	SAMEA1101884	116616492	PAIRED	RANDOM	GENOMIC	Mycobacterium tuberculosis	ILLUMINA	2018-09-25T00:00:00Z	R	R	R	S
ERR2510527	WGS	PRJEB25972	SAMEA1101885	116340014	PAIRED	RANDOM	GENOMIC	Mycobacterium tuberculosis	ILLUMINA	2018-09-25T00:00:00Z	R	R	R	R
ERR2510528	WGS	PRJEB25972	SAMEA1101886	82752032	PAIRED	RANDOM	GENOMIC	Mycobacterium tuberculosis	ILLUMINA	2018-09-25T00:00:00Z	R	R	S	S
ERR2510529	WGS	PRJEB25972	SAMEA1101887	145916484	PAIRED	RANDOM	GENOMIC	Mycobacterium tuberculosis	ILLUMINA	2018-09-25T00:00:00Z	R	R	R	R
ERR2510531	WGS	PRJEB25972	SAMEA1101889	310441052	PAIRED	RANDOM	GENOMIC	Mycobacterium tuberculosis	ILLUMINA	2018-09-25T00:00:00Z	R	R	S	S
ERR2510534	WGS	PRJEB25972	SAMEA1101892	98334628	PAIRED	RANDOM	GENOMIC	Mycobacterium tuberculosis	ILLUMINA	2018-09-25T00:00:00Z	R	R	R	S
ERR2510535	WGS	PRJEB25972	SAMEA1101893	98886846	PAIRED	RANDOM	GENOMIC	Mycobacterium tuberculosis	ILLUMINA	2018-09-25T00:00:00Z	R	R	R	R
ERR2510537	WGS	PRJEB25972	SAMEA1101895	134609330	PAIRED	RANDOM	GENOMIC	Mycobacterium tuberculosis	ILLUMINA	2018-09-25T00:00:00Z	S	S	S	S
ERR2510539	WGS	PRJEB25972	SAMEA1101907	217929636	PAIRED	RANDOM	GENOMIC	Mycobacterium tuberculosis	ILLUMINA	2018-09-25T00:00:00Z	R	R	R	S
ERR2510540	WGS	PRJEB25972	SAMEA1102054	87483089	PAIRED	RANDOM	GENOMIC	Mycobacterium tuberculosis	ILLUMINA	2018-09-25T00:00:00Z	R	R	R	S
ERR2510541	WGS	PRJEB25972	SAMEA1102186	38552654	PAIRED	RANDOM	GENOMIC	Mycobacterium tuberculosis	ILLUMINA	2018-09-25T00:00:00Z	R	R	R	S
ERR2510544	WGS	PRJEB25972	SAMEA1102213	108692513	PAIRED	RANDOM	GENOMIC	Mycobacterium tuberculosis	ILLUMINA	2018-09-25T00:00:00Z	R	R	R	S
ERR2510545	WGS	PRJEB25972	SAMEA1102214	151111740	PAIRED	RANDOM	GENOMIC	Mycobacterium tuberculosis	ILLUMINA	2018-09-25T00:00:00Z	R	R	R	S
ERR2510548	WGS	PRJEB25972	SAMEA1102217	169444383	PAIRED	RANDOM	GENOMIC	Mycobacterium tuberculosis	ILLUMINA	2018-09-25T00:00:00Z	R	R	S	S
ERR2510549	WGS	PRJEB25972	SAMEA1102221	157423636	PAIRED	RANDOM	GENOMIC	Mycobacterium tuberculosis	ILLUMINA	2018-09-25T00:00:00Z	R	R	R	S
ERR2510553	WGS	PRJEB25972	SAMEA1102225	161724468	PAIRED	RANDOM	GENOMIC	Mycobacterium tuberculosis	ILLUMINA	2018-09-25T00:00:00Z	R	R	R	R
ERR2510556	WGS	PRJEB25972	SAMEA1102234	215611918	PAIRED	RANDOM	GENOMIC	Mycobacterium tuberculosis	ILLUMINA	2018-09-25T00:00:00Z	R	R	S	S
ERR2510557	WGS	PRJEB25972	SAMEA1102235	137173543	PAIRED	RANDOM	GENOMIC	Mycobacterium tuberculosis	ILLUMINA	2018-09-25T00:00:00Z	R	R	R	R
ERR2510562	WGS	PRJEB25972	SAMEA1102240	187903411	PAIRED	RANDOM	GENOMIC	Mycobacterium tuberculosis	ILLUMINA	2018-09-25T00:00:00Z	R	R	S	S
ERR2510564	WGS	PRJEB25972	SAMEA1102246	66909073	PAIRED	RANDOM	GENOMIC	Mycobacterium tuberculosis	ILLUMINA	2018-09-25T00:00:00Z	R	R	R	S
ERR2510567	WGS	PRJEB25972	SAMEA1102249	252975877	PAIRED	RANDOM	GENOMIC	Mycobacterium tuberculosis	ILLUMINA	2018-09-25T00:00:00Z	R	R	S	S
ERR2510568	WGS	PRJEB25972	SAMEA1102253	194844768	PAIRED	RANDOM	GENOMIC	Mycobacterium tuberculosis	ILLUMINA	2018-09-25T00:00:00Z	R	R	R	S
ERR2510570	WGS	PRJEB25972	SAMEA1102255	141005207	PAIRED	RANDOM	GENOMIC	Mycobacterium tuberculosis	ILLUMINA	2018-09-25T00:00:00Z	R	R	S	R
ERR2510571	WGS	PRJEB25972	SAMEA1102256	177841505	PAIRED	RANDOM	GENOMIC	Mycobacterium tuberculosis	ILLUMINA	2018-09-25T00:00:00Z	R	R	S	S
ERR2510576	WGS	PRJEB25972	SAMEA1102261	121611459	PAIRED	RANDOM	GENOMIC	Mycobacterium tuberculosis	ILLUMINA	2018-09-25T00:00:00Z	R	R	R	R
ERR2510577	WGS	PRJEB25972	SAMEA1102262	106906594	PAIRED	RANDOM	GENOMIC	Mycobacterium tuberculosis	ILLUMINA	2018-09-25T00:00:00Z	R	R	R	S
ERR2510578	WGS	PRJEB25972	SAMEA1102263	208631439	PAIRED	RANDOM	GENOMIC	Mycobacterium tuberculosis	ILLUMINA	2018-09-25T00:00:00Z	R	R	S	S
ERR2510584	WGS	PRJEB25972	SAMEA1102281	110437132	PAIRED	RANDOM	GENOMIC	Mycobacterium tuberculosis	ILLUMINA	2018-09-25T00:00:00Z	R	R	R	S
ERR2510587	WGS	PRJEB25972	SAMEA1102284	109132035	PAIRED	RANDOM	GENOMIC	Mycobacterium tuberculosis	ILLUMINA	2018-09-25T00:00:00Z	R	R	R	S
ERR2510589	WGS	PRJEB25972	SAMEA1102286	206786005	PAIRED	RANDOM	GENOMIC	Mycobacterium tuberculosis	ILLUMINA	2018-09-25T00:00:00Z	R	R	S	S
ERR2510590	WGS	PRJEB25972	SAMEA1102287	88085390	PAIRED	RANDOM	GENOMIC	Mycobacterium tuberculosis	ILLUMINA	2018-09-25T00:00:00Z	R	R	S	S
ERR2510591	WGS	PRJEB25972	SAMEA1102288	101232624	PAIRED	RANDOM	GENOMIC	Mycobacterium tuberculosis	ILLUMINA	2018-09-25T00:00:00Z	R	R	R	S
ERR2510592	WGS	PRJEB25972	SAMEA1102289	86370153	PAIRED	RANDOM	GENOMIC	Mycobacterium tuberculosis	ILLUMINA	2018-09-25T00:00:00Z	R	R	S	S
ERR2510593	WGS	PRJEB25972	SAMEA1102290	70050605	PAIRED	RANDOM	GENOMIC	Mycobacterium tuberculosis	ILLUMINA	2018-09-25T00:00:00Z	R	R	R	R
ERR2510595	WGS	PRJEB25972	SAMEA1102292	238223004	PAIRED	RANDOM	GENOMIC	Mycobacterium tuberculosis	ILLUMINA	2018-09-25T00:00:00Z	R	R	S	S
ERR2510597	WGS	PRJEB25972	SAMEA1102294	122684330	PAIRED	RANDOM	GENOMIC	Mycobacterium tuberculosis	ILLUMINA	2018-09-25T00:00:00Z	R	R	S	S
ERR2510600	WGS	PRJEB25972	SAMEA1102297	165313631	PAIRED	RANDOM	GENOMIC	Mycobacterium tuberculosis	ILLUMINA	2018-09-25T00:00:00Z	R	R	R	R
ERR2510602	WGS	PRJEB25972	SAMEA1102303	70567241	PAIRED	RANDOM	GENOMIC	Mycobacterium tuberculosis	ILLUMINA	2018-09-25T00:00:00Z	R	S	S	S
ERR2510606	WGS	PRJEB25972	SAMEA1102307	144514302	PAIRED	RANDOM	GENOMIC	Mycobacterium tuberculosis	ILLUMINA	2018-09-25T00:00:00Z	R	R	R	R
ERR2510607	WGS	PRJEB25972	SAMEA1102308	39850066	PAIRED	RANDOM	GENOMIC	Mycobacterium tuberculosis	ILLUMINA	2018-09-25T00:00:00Z	R	R	R	R
ERR2510608	WGS	PRJEB25972	SAMEA1102309	165612567	PAIRED	RANDOM	GENOMIC	Mycobacterium tuberculosis	ILLUMINA	2018-09-25T00:00:00Z	R	R	R	S
ERR2510610	WGS	PRJEB25972	SAMEA1102311	176611154	PAIRED	RANDOM	GENOMIC	Mycobacterium tuberculosis	ILLUMINA	2018-09-25T00:00:00Z	R	R	R	R
ERR2510612	WGS	PRJEB25972	SAMEA1102313	214332779	PAIRED	RANDOM	GENOMIC	Mycobacterium tuberculosis	ILLUMINA	2018-09-25T00:00:00Z	R	R	S	S
ERR2510613	WGS	PRJEB25972	SAMEA1102314	159404498	PAIRED	RANDOM	GENOMIC	Mycobacterium tuberculosis	ILLUMINA	2018-09-25T00:00:00Z	S	R	S	S
ERR2510615	WGS	PRJEB25972	SAMEA1102316	184771825	PAIRED	RANDOM	GENOMIC	Mycobacterium tuberculosis	ILLUMINA	2018-09-25T00:00:00Z	S	R	R	S
ERR2510616	WGS	PRJEB25972	SAMEA1102317	165629238	PAIRED	RANDOM	GENOMIC	Mycobacterium tuberculosis	ILLUMINA	2018-09-25T00:00:00Z	R	R	S	R
ERR2510619	WGS	PRJEB25972	SAMEA1102320	111015861	PAIRED	RANDOM	GENOMIC	Mycobacterium tuberculosis	ILLUMINA	2018-09-25T00:00:00Z	R	R	S	S
ERR2510620	WGS	PRJEB25972	SAMEA1102321	250549875	PAIRED	RANDOM	GENOMIC	Mycobacterium tuberculosis	ILLUMINA	2018-09-25T00:00:00Z	R	R	R	S
ERR2510622	WGS	PRJEB25972	SAMEA1102324	270074085	PAIRED	RANDOM	GENOMIC	Mycobacterium tuberculosis	ILLUMINA	2018-09-25T00:00:00Z	R	R	R	S
ERR2510624	WGS	PRJEB25972	SAMEA1102326	231353010	PAIRED	RANDOM	GENOMIC	Mycobacterium tuberculosis	ILLUMINA	2018-09-25T00:00:00Z	R	R	R	R
ERR2510625	WGS	PRJEB25972	SAMEA1102327	159421050	PAIRED	RANDOM	GENOMIC	Mycobacterium tuberculosis	ILLUMINA	2018-09-25T00:00:00Z	R	R	R	R
ERR2510626	WGS	PRJEB25972	SAMEA1102328	197863440	PAIRED	RANDOM	GENOMIC	Mycobacterium tuberculosis	ILLUMINA	2018-09-25T00:00:00Z	R	R	S	S
ERR2510633	WGS	PRJEB25972	SAMEA1102336	58015014	PAIRED	RANDOM	GENOMIC	Mycobacterium tuberculosis	ILLUMINA	2018-09-25T00:00:00Z	R	R	R	S
ERR2510634	WGS	PRJEB25972	SAMEA1102337	57459472	PAIRED	RANDOM	GENOMIC	Mycobacterium tuberculosis	ILLUMINA	2018-09-25T00:00:00Z	R	R	S	S
ERR2510636	WGS	PRJEB25972	SAMEA1102339	195218502	PAIRED	RANDOM	GENOMIC	Mycobacterium tuberculosis	ILLUMINA	2018-09-25T00:00:00Z	R	R	R	S
ERR2510637	WGS	PRJEB25972	SAMEA1102340	246891086	PAIRED	RANDOM	GENOMIC	Mycobacterium tuberculosis	ILLUMINA	2018-09-25T00:00:00Z	R	R	S	N/A
ERR2510639	WGS	PRJEB25972	SAMEA1102342	87534939	PAIRED	RANDOM	GENOMIC	Mycobacterium tuberculosis	ILLUMINA	2018-09-25T00:00:00Z	R	R	S	S
ERR2510640	WGS	PRJEB25972	SAMEA1102343	147973337	PAIRED	RANDOM	GENOMIC	Mycobacterium tuberculosis	ILLUMINA	2018-09-25T00:00:00Z	R	R	R	S
ERR2510642	WGS	PRJEB25972	SAMEA1102345	217821217	PAIRED	RANDOM	GENOMIC	Mycobacterium tuberculosis	ILLUMINA	2018-09-25T00:00:00Z	R	R	R	N/A
ERR2510645	WGS	PRJEB25972	SAMEA1102348	169204861	PAIRED	RANDOM	GENOMIC	Mycobacterium tuberculosis	ILLUMINA	2018-09-25T00:00:00Z	R	R	S	S
ERR2510647	WGS	PRJEB25972	SAMEA1102351	85301016	PAIRED	RANDOM	GENOMIC	Mycobacterium tuberculosis	ILLUMINA	2018-09-25T00:00:00Z	R	R	S	R
ERR2510654	WGS	PRJEB25972	SAMEA1102358	130017625	PAIRED	RANDOM	GENOMIC	Mycobacterium tuberculosis	ILLUMINA	2018-09-25T00:00:00Z	R	R	R	R
ERR2510655	WGS	PRJEB25972	SAMEA1102359	171876142	PAIRED	RANDOM	GENOMIC	Mycobacterium tuberculosis	ILLUMINA	2018-09-25T00:00:00Z	R	R	N/A	R
ERR2510658	WGS	PRJEB25972	SAMEA1102362	219347571	PAIRED	RANDOM	GENOMIC	Mycobacterium tuberculosis	ILLUMINA	2018-09-25T00:00:00Z	R	R	S	R
ERR2510662	WGS	PRJEB25972	SAMEA1102397	207469643	PAIRED	RANDOM	GENOMIC	Mycobacterium tuberculosis	ILLUMINA	2018-09-25T00:00:00Z	R	R	S	S
ERR2510663	WGS	PRJEB25972	SAMEA1102398	178907931	PAIRED	RANDOM	GENOMIC	Mycobacterium tuberculosis	ILLUMINA	2018-09-25T00:00:00Z	R	R	R	R
ERR2510668	WGS	PRJEB25972	SAMEA1102404	198723273	PAIRED	RANDOM	GENOMIC	Mycobacterium tuberculosis	ILLUMINA	2018-09-25T00:00:00Z	R	R	R	R
ERR2510672	WGS	PRJEB25972	SAMEA1102415	249653648	PAIRED	RANDOM	GENOMIC	Mycobacterium tuberculosis	ILLUMINA	2018-09-25T00:00:00Z	R	R	S	S
ERR2510674	WGS	PRJEB25972	SAMEA1102417	194707461	PAIRED	RANDOM	GENOMIC	Mycobacterium tuberculosis	ILLUMINA	2018-09-25T00:00:00Z	R	R	R	R
ERR2510676	WGS	PRJEB25972	SAMEA1102461	216609716	PAIRED	RANDOM	GENOMIC	Mycobacterium tuberculosis	ILLUMINA	2018-09-25T00:00:00Z	R	R	R	R
ERR2510677	WGS	PRJEB25972	SAMEA1102462	313154153	PAIRED	RANDOM	GENOMIC	Mycobacterium tuberculosis	ILLUMINA	2018-09-25T00:00:00Z	R	R	S	S
ERR2510678	WGS	PRJEB25972	SAMEA1102539	268155840	PAIRED	RANDOM	GENOMIC	Mycobacterium tuberculosis	ILLUMINA	2018-09-25T00:00:00Z	R	R	R	R
ERR2510681	WGS	PRJEB25972	SAMEA1102551	111059094	PAIRED	RANDOM	GENOMIC	Mycobacterium tuberculosis	ILLUMINA	2018-09-25T00:00:00Z	R	S	S	S
ERR2510683	WGS	PRJEB25972	SAMEA1102553	251764225	PAIRED	RANDOM	GENOMIC	Mycobacterium tuberculosis	ILLUMINA	2018-09-25T00:00:00Z	R	R	R	S
ERR2510687	WGS	PRJEB25972	SAMEA1102557	176549770	PAIRED	RANDOM	GENOMIC	Mycobacterium tuberculosis	ILLUMINA	2018-09-25T00:00:00Z	R	R	S	S
ERR2510693	WGS	PRJEB25972	SAMEA1102568	133812467	PAIRED	RANDOM	GENOMIC	Mycobacterium tuberculosis	ILLUMINA	2018-09-25T00:00:00Z	R	R	R	S
ERR2510694	WGS	PRJEB25972	SAMEA1102569	112722440	PAIRED	RANDOM	GENOMIC	Mycobacterium tuberculosis	ILLUMINA	2018-09-25T00:00:00Z	R	R	R	S
ERR2510696	WGS	PRJEB25972	SAMEA1102573	121312778	PAIRED	RANDOM	GENOMIC	Mycobacterium tuberculosis	ILLUMINA	2018-09-25T00:00:00Z	R	R	S	R
ERR2510700	WGS	PRJEB25972	SAMEA1102577	120540016	PAIRED	RANDOM	GENOMIC	Mycobacterium tuberculosis	ILLUMINA	2018-09-25T00:00:00Z	R	R	N/A	S
ERR2510702	WGS	PRJEB25972	SAMEA1102582	312003580	PAIRED	RANDOM	GENOMIC	Mycobacterium tuberculosis	ILLUMINA	2018-09-25T00:00:00Z	R	R	R	R
ERR2510703	WGS	PRJEB25972	SAMEA1102583	263160552	PAIRED	RANDOM	GENOMIC	Mycobacterium tuberculosis	ILLUMINA	2018-09-25T00:00:00Z	R	R	R	R
ERR2510711	WGS	PRJEB25972	SAMEA1102611	184055553	PAIRED	RANDOM	GENOMIC	Mycobacterium tuberculosis	ILLUMINA	2018-09-25T00:00:00Z	R	R	R	R
ERR2510712	WGS	PRJEB25972	SAMEA1102617	168966571	PAIRED	RANDOM	GENOMIC	Mycobacterium tuberculosis	ILLUMINA	2018-09-25T00:00:00Z	R	R	S	R
ERR2510718	WGS	PRJEB25972	SAMEA1102638	167256588	PAIRED	RANDOM	GENOMIC	Mycobacterium tuberculosis	ILLUMINA	2018-09-25T00:00:00Z	R	R	S	S
ERR2510719	WGS	PRJEB25972	SAMEA1102639	175657807	PAIRED	RANDOM	GENOMIC	Mycobacterium tuberculosis	ILLUMINA	2018-09-25T00:00:00Z	R	R	R	R
ERR2510726	WGS	PRJEB25972	SAMEA1102646	226099313	PAIRED	RANDOM	GENOMIC	Mycobacterium tuberculosis	ILLUMINA	2018-09-25T00:00:00Z	R	R	R	R
ERR2510728	WGS	PRJEB25972	SAMEA1102648	168982145	PAIRED	RANDOM	GENOMIC	Mycobacterium tuberculosis	ILLUMINA	2018-09-25T00:00:00Z	R	R	S	S
ERR2510729	WGS	PRJEB25972	SAMEA1102649	125070018	PAIRED	RANDOM	GENOMIC	Mycobacterium tuberculosis	ILLUMINA	2018-09-25T00:00:00Z	R	R	R	R
ERR2510732	WGS	PRJEB25972	SAMEA1102652	88804665	PAIRED	RANDOM	GENOMIC	Mycobacterium tuberculosis	ILLUMINA	2018-09-25T00:00:00Z	R	R	S	S
ERR2510735	WGS	PRJEB25972	SAMEA1102655	211334548	PAIRED	RANDOM	GENOMIC	Mycobacterium tuberculosis	ILLUMINA	2018-09-25T00:00:00Z	R	R	R	R
ERR2510739	WGS	PRJEB25972	SAMEA1102668	189930331	PAIRED	RANDOM	GENOMIC	Mycobacterium tuberculosis	ILLUMINA	2018-09-25T00:00:00Z	S	S	S	S
ERR2510740	WGS	PRJEB25972	SAMEA1102669	267524151	PAIRED	RANDOM	GENOMIC	Mycobacterium tuberculosis	ILLUMINA	2018-09-25T00:00:00Z	S	S	S	S
ERR2510747	WGS	PRJEB25972	SAMEA1102731	35793167	PAIRED	RANDOM	GENOMIC	Mycobacterium tuberculosis	ILLUMINA	2018-09-25T00:00:00Z	S	S	S	S
ERR2510748	WGS	PRJEB25972	SAMEA1102732	150626597	PAIRED	RANDOM	GENOMIC	Mycobacterium tuberculosis	ILLUMINA	2018-09-25T00:00:00Z	S	S	S	S
ERR2510749	WGS	PRJEB25972	SAMEA1102733	156164195	PAIRED	RANDOM	GENOMIC	Mycobacterium tuberculosis	ILLUMINA	2018-09-25T00:00:00Z	S	S	S	S
ERR2510750	WGS	PRJEB25972	SAMEA1102734	188211151	PAIRED	RANDOM	GENOMIC	Mycobacterium tuberculosis	ILLUMINA	2018-09-25T00:00:00Z	S	S	S	S
ERR2510752	WGS	PRJEB25972	SAMEA1102736	164108027	PAIRED	RANDOM	GENOMIC	Mycobacterium tuberculosis	ILLUMINA	2018-09-25T00:00:00Z	S	S	S	S
ERR2510754	WGS	PRJEB25972	SAMEA1102738	176445322	PAIRED	RANDOM	GENOMIC	Mycobacterium tuberculosis	ILLUMINA	2018-09-25T00:00:00Z	S	S	S	S
ERR2510755	WGS	PRJEB25972	SAMEA1102739	193156817	PAIRED	RANDOM	GENOMIC	Mycobacterium tuberculosis	ILLUMINA	2018-09-25T00:00:00Z	S	S	S	S
ERR2510759	WGS	PRJEB25972	SAMEA1102743	111170064	PAIRED	RANDOM	GENOMIC	Mycobacterium tuberculosis	ILLUMINA	2018-09-25T00:00:00Z	S	S	S	S
ERR2510760	WGS	PRJEB25972	SAMEA1102744	48018043	PAIRED	RANDOM	GENOMIC	Mycobacterium tuberculosis	ILLUMINA	2018-09-25T00:00:00Z	S	S	S	S
ERR2510765	WGS	PRJEB25972	SAMEA1102749	32756681	PAIRED	RANDOM	GENOMIC	Mycobacterium tuberculosis	ILLUMINA	2018-09-25T00:00:00Z	R	R	R	R
ERR2510766	WGS	PRJEB25972	SAMEA1102750	85322601	PAIRED	RANDOM	GENOMIC	Mycobacterium tuberculosis	ILLUMINA	2018-09-25T00:00:00Z	S	S	S	S
ERR2510768	WGS	PRJEB25972	SAMEA1102752	81207828	PAIRED	RANDOM	GENOMIC	Mycobacterium tuberculosis	ILLUMINA	2018-09-25T00:00:00Z	S	S	S	S
ERR2510770	WGS	PRJEB25972	SAMEA1102754	160991203	PAIRED	RANDOM	GENOMIC	Mycobacterium tuberculosis	ILLUMINA	2018-09-25T00:00:00Z	S	S	S	S
ERR2510771	WGS	PRJEB25972	SAMEA1102755	134888441	PAIRED	RANDOM	GENOMIC	Mycobacterium tuberculosis	ILLUMINA	2018-09-25T00:00:00Z	S	S	S	S
ERR2510773	WGS	PRJEB25972	SAMEA1102757	149365656	PAIRED	RANDOM	GENOMIC	Mycobacterium tuberculosis	ILLUMINA	2018-09-25T00:00:00Z	S	S	S	S
ERR2510776	WGS	PRJEB25972	SAMEA1102772	144662890	PAIRED	RANDOM	GENOMIC	Mycobacterium tuberculosis	ILLUMINA	2018-09-25T00:00:00Z	R	S	S	S
ERR2510778	WGS	PRJEB25972	SAMEA1102774	185322559	PAIRED	RANDOM	GENOMIC	Mycobacterium tuberculosis	ILLUMINA	2018-09-25T00:00:00Z	S	S	S	S
ERR2510786	WGS	PRJEB25972	SAMEA1102811	84593817	PAIRED	RANDOM	GENOMIC	Mycobacterium tuberculosis	ILLUMINA	2018-09-25T00:00:00Z	S	S	S	S
ERR2510787	WGS	PRJEB25972	SAMEA1102812	142009941	PAIRED	RANDOM	GENOMIC	Mycobacterium tuberculosis	ILLUMINA	2018-09-25T00:00:00Z	S	S	S	S
ERR2510789	WGS	PRJEB25972	SAMEA1102814	170676116	PAIRED	RANDOM	GENOMIC	Mycobacterium tuberculosis	ILLUMINA	2018-09-25T00:00:00Z	S	S	S	S
ERR2510791	WGS	PRJEB25972	SAMEA1102816	107712568	PAIRED	RANDOM	GENOMIC	Mycobacterium tuberculosis	ILLUMINA	2018-09-25T00:00:00Z	S	S	S	S
ERR2510792	WGS	PRJEB25972	SAMEA1102817	73186765	PAIRED	RANDOM	GENOMIC	Mycobacterium tuberculosis	ILLUMINA	2018-09-25T00:00:00Z	S	S	S	S
ERR2510794	WGS	PRJEB25972	SAMEA1102819	79844973	PAIRED	RANDOM	GENOMIC	Mycobacterium tuberculosis	ILLUMINA	2018-09-25T00:00:00Z	S	S	S	S
ERR2510798	WGS	PRJEB25972	SAMEA1102823	183826482	PAIRED	RANDOM	GENOMIC	Mycobacterium tuberculosis	ILLUMINA	2018-09-25T00:00:00Z	R	R	R	R
ERR2510799	WGS	PRJEB25972	SAMEA1102824	143977645	PAIRED	RANDOM	GENOMIC	Mycobacterium tuberculosis	ILLUMINA	2018-09-25T00:00:00Z	S	S	S	S
ERR2510800	WGS	PRJEB25972	SAMEA1102825	204296089	PAIRED	RANDOM	GENOMIC	Mycobacterium tuberculosis	ILLUMINA	2018-09-25T00:00:00Z	S	S	S	S
ERR2510802	WGS	PRJEB25972	SAMEA1102827	30514202	PAIRED	RANDOM	GENOMIC	Mycobacterium tuberculosis	ILLUMINA	2018-09-25T00:00:00Z	S	S	S	S
ERR2510805	WGS	PRJEB25972	SAMEA1102830	231166539	PAIRED	RANDOM	GENOMIC	Mycobacterium tuberculosis	ILLUMINA	2018-09-25T00:00:00Z	S	S	S	S
ERR2510810	WGS	PRJEB25972	SAMEA1102835	382695741	PAIRED	RANDOM	GENOMIC	Mycobacterium tuberculosis	ILLUMINA	2018-09-25T00:00:00Z	S	S	S	S
ERR2510811	WGS	PRJEB25972	SAMEA1102836	116286686	PAIRED	RANDOM	GENOMIC	Mycobacterium tuberculosis	ILLUMINA	2018-09-25T00:00:00Z	S	S	S	S
ERR2510812	WGS	PRJEB25972	SAMEA1102837	41728068	PAIRED	RANDOM	GENOMIC	Mycobacterium tuberculosis	ILLUMINA	2018-09-25T00:00:00Z	S	S	S	S
ERR2510816	WGS	PRJEB25972	SAMEA1103090	75165625	PAIRED	RANDOM	GENOMIC	Mycobacterium tuberculosis	ILLUMINA	2018-09-25T00:00:00Z	S	S	S	S
ERR2510817	WGS	PRJEB25972	SAMEA1103091	199341028	PAIRED	RANDOM	GENOMIC	Mycobacterium tuberculosis	ILLUMINA	2018-09-25T00:00:00Z	R	S	S	S
ERR2510818	WGS	PRJEB25972	SAMEA1103092	237873508	PAIRED	RANDOM	GENOMIC	Mycobacterium tuberculosis	ILLUMINA	2018-09-25T00:00:00Z	S	S	S	S
ERR2510819	WGS	PRJEB25972	SAMEA1103093	452199688	PAIRED	RANDOM	GENOMIC	Mycobacterium tuberculosis	ILLUMINA	2018-09-25T00:00:00Z	S	S	S	S
ERR2510820	WGS	PRJEB25972	SAMEA1103094	99340946	PAIRED	RANDOM	GENOMIC	Mycobacterium tuberculosis	ILLUMINA	2018-09-25T00:00:00Z	S	S	S	S
ERR2510821	WGS	PRJEB25972	SAMEA1103095	96026382	PAIRED	RANDOM	GENOMIC	Mycobacterium tuberculosis	ILLUMINA	2018-09-25T00:00:00Z	S	S	S	S
ERR2510822	WGS	PRJEB25972	SAMEA1103096	135977233	PAIRED	RANDOM	GENOMIC	Mycobacterium tuberculosis	ILLUMINA	2018-09-25T00:00:00Z	S	S	S	S
ERR2510828	WGS	PRJEB25972	SAMEA1103102	145916207	PAIRED	RANDOM	GENOMIC	Mycobacterium tuberculosis	ILLUMINA	2018-09-25T00:00:00Z	S	S	S	S
ERR2510829	WGS	PRJEB25972	SAMEA1103103	185233610	PAIRED	RANDOM	GENOMIC	Mycobacterium tuberculosis	ILLUMINA	2018-09-25T00:00:00Z	S	S	S	S
ERR2510830	WGS	PRJEB25972	SAMEA1103104	118105196	PAIRED	RANDOM	GENOMIC	Mycobacterium tuberculosis	ILLUMINA	2018-09-25T00:00:00Z	S	S	S	S
ERR2510831	WGS	PRJEB25972	SAMEA1103105	386787833	PAIRED	RANDOM	GENOMIC	Mycobacterium tuberculosis	ILLUMINA	2018-09-25T00:00:00Z	S	S	S	S
ERR2510832	WGS	PRJEB25972	SAMEA1103106	210900252	PAIRED	RANDOM	GENOMIC	Mycobacterium tuberculosis	ILLUMINA	2018-09-25T00:00:00Z	R	R	R	R
ERR2510838	WGS	PRJEB25972	SAMEA1103112	237120171	PAIRED	RANDOM	GENOMIC	Mycobacterium tuberculosis	ILLUMINA	2018-09-25T00:00:00Z	R	R	R	N/A
ERR2510842	WGS	PRJEB25972	SAMEA1103116	373214951	PAIRED	RANDOM	GENOMIC	Mycobacterium tuberculosis	ILLUMINA	2018-09-25T00:00:00Z	R	R	R	S
ERR2510843	WGS	PRJEB25972	SAMEA1103117	329501623	PAIRED	RANDOM	GENOMIC	Mycobacterium tuberculosis	ILLUMINA	2018-09-25T00:00:00Z	R	R	R	S
ERR2510844	WGS	PRJEB25972	SAMEA1103118	165307731	PAIRED	RANDOM	GENOMIC	Mycobacterium tuberculosis	ILLUMINA	2018-09-25T00:00:00Z	R	R	R	R
ERR2510845	WGS	PRJEB25972	SAMEA1103119	360128141	PAIRED	RANDOM	GENOMIC	Mycobacterium tuberculosis	ILLUMINA	2018-09-25T00:00:00Z	R	R	R	R
ERR2510846	WGS	PRJEB25972	SAMEA1103120	214541649	PAIRED	RANDOM	GENOMIC	Mycobacterium tuberculosis	ILLUMINA	2018-09-25T00:00:00Z	R	R	R	R
ERR2510848	WGS	PRJEB25972	SAMEA1103122	129544849	PAIRED	RANDOM	GENOMIC	Mycobacterium tuberculosis	ILLUMINA	2018-09-25T00:00:00Z	R	R	R	R
ERR2510850	WGS	PRJEB25972	SAMEA1103124	194333954	PAIRED	RANDOM	GENOMIC	Mycobacterium tuberculosis	ILLUMINA	2018-09-25T00:00:00Z	R	R	R	R
ERR2510851	WGS	PRJEB25972	SAMEA1103125	212584985	PAIRED	RANDOM	GENOMIC	Mycobacterium tuberculosis	ILLUMINA	2018-09-25T00:00:00Z	R	R	R	R
ERR2510855	WGS	PRJEB25972	SAMEA1103129	110707840	PAIRED	RANDOM	GENOMIC	Mycobacterium tuberculosis	ILLUMINA	2018-09-25T00:00:00Z	R	R	S	R
ERR2510861	WGS	PRJEB25972	SAMEA1103135	237395224	PAIRED	RANDOM	GENOMIC	Mycobacterium tuberculosis	ILLUMINA	2018-09-25T00:00:00Z	R	R	R	S
ERR2510865	WGS	PRJEB25972	SAMEA1103139	175496865	PAIRED	RANDOM	GENOMIC	Mycobacterium tuberculosis	ILLUMINA	2018-09-25T00:00:00Z	R	R	S	R
ERR2510866	WGS	PRJEB25972	SAMEA1103140	90765206	PAIRED	RANDOM	GENOMIC	Mycobacterium tuberculosis	ILLUMINA	2018-09-25T00:00:00Z	R	R	S	S
ERR2510867	WGS	PRJEB25972	SAMEA1103141	235409177	PAIRED	RANDOM	GENOMIC	Mycobacterium tuberculosis	ILLUMINA	2018-09-25T00:00:00Z	R	R	R	R
ERR2510869	WGS	PRJEB25972	SAMEA1103143	92512268	PAIRED	RANDOM	GENOMIC	Mycobacterium tuberculosis	ILLUMINA	2018-09-25T00:00:00Z	R	R	R	N/A
ERR2510873	WGS	PRJEB25972	SAMEA1103147	95330055	PAIRED	RANDOM	GENOMIC	Mycobacterium tuberculosis	ILLUMINA	2018-09-25T00:00:00Z	R	R	R	R
ERR2510876	WGS	PRJEB25972	SAMEA1103150	80138714	PAIRED	RANDOM	GENOMIC	Mycobacterium tuberculosis	ILLUMINA	2018-09-25T00:00:00Z	R	R	S	R
ERR2510877	WGS	PRJEB25972	SAMEA1103151	81211027	PAIRED	RANDOM	GENOMIC	Mycobacterium tuberculosis	ILLUMINA	2018-09-25T00:00:00Z	R	R	N/A	N/A
ERR2510878	WGS	PRJEB25972	SAMEA1103152	403528838	PAIRED	RANDOM	GENOMIC	Mycobacterium tuberculosis	ILLUMINA	2018-09-25T00:00:00Z	R	R	R	R
ERR2510880	WGS	PRJEB25972	SAMEA1103154	73274316	PAIRED	RANDOM	GENOMIC	Mycobacterium tuberculosis	ILLUMINA	2018-09-25T00:00:00Z	R	R	S	R
ERR2510881	WGS	PRJEB25972	SAMEA1103155	165906022	PAIRED	RANDOM	GENOMIC	Mycobacterium tuberculosis	ILLUMINA	2018-09-25T00:00:00Z	R	R	R	S
ERR2512385	WGS	PRJEB25991	SAMEA1117566	300114161	PAIRED	RANDOM	GENOMIC	Mycobacterium tuberculosis	ILLUMINA	2018-09-25T00:00:00Z	S	S	S	S
ERR2512386	WGS	PRJEB25991	SAMEA1117567	292453312	PAIRED	RANDOM	GENOMIC	Mycobacterium tuberculosis	ILLUMINA	2018-09-25T00:00:00Z	S	R	S	S
ERR2512387	WGS	PRJEB25991	SAMEA1117568	275845699	PAIRED	RANDOM	GENOMIC	Mycobacterium tuberculosis	ILLUMINA	2018-09-25T00:00:00Z	S	S	S	S
ERR2512388	WGS	PRJEB25991	SAMEA1117569	359344467	PAIRED	RANDOM	GENOMIC	Mycobacterium tuberculosis	ILLUMINA	2018-09-25T00:00:00Z	S	S	S	S
ERR2512389	WGS	PRJEB25991	SAMEA1117570	277540010	PAIRED	RANDOM	GENOMIC	Mycobacterium tuberculosis	ILLUMINA	2018-09-25T00:00:00Z	S	S	S	S
ERR2512391	WGS	PRJEB25991	SAMEA1117572	314373571	PAIRED	RANDOM	GENOMIC	Mycobacterium tuberculosis	ILLUMINA	2018-09-25T00:00:00Z	R	S	S	S
ERR2512392	WGS	PRJEB25991	SAMEA1117573	356127534	PAIRED	RANDOM	GENOMIC	Mycobacterium tuberculosis	ILLUMINA	2018-09-25T00:00:00Z	S	S	S	S
ERR2512393	WGS	PRJEB25991	SAMEA1117574	270025284	PAIRED	RANDOM	GENOMIC	Mycobacterium tuberculosis	ILLUMINA	2018-09-25T00:00:00Z	S	S	S	S
ERR2512396	WGS	PRJEB25991	SAMEA1117577	170788011	PAIRED	RANDOM	GENOMIC	Mycobacterium tuberculosis	ILLUMINA	2018-09-25T00:00:00Z	S	S	S	S
ERR2512397	WGS	PRJEB25991	SAMEA1117578	296529266	PAIRED	RANDOM	GENOMIC	Mycobacterium tuberculosis	ILLUMINA	2018-09-25T00:00:00Z	S	S	S	S
[truncated: 10,480 more rows]
